# Supplementary material for: Adaptive and maladaptive introgression in grapevine domestication
Source: Proc Natl Acad Sci U S A. 2023 Jun 5;120(24):e2222041120. doi: 10.1073/pnas.2222041120 (PMC10268302; doi:10.1073/pnas.2222041120)
Supplement: Supplementary file 2 — Dataset S01 (XLSX) [file pnas.2222041120.sd01.xlsx]

## Sheet: Sheet1
Dataset S1. Prediction of selective sweep regions on genome of wine population by Shic.
chromosome	classifiedWinStart	classifiedWinEnd	bigWinRange	predClass	prob(neutral)	prob(likedSoft)	prob(linkedHard)	prob(soft)	prob(hard)
1	22501	27500	1-55000	linkedSoft	0.011995	0.634428	0.00093	0.352133	0.000514
1	27501	32500	5001-60000	soft	0.006077	0.194974	0.00028	0.796779	0.00189
1	32501	37500	10001-65000	neutral	0.864658	0.092114	0.000774	0.042213	0.00024
1	37501	42500	15001-70000	neutral	0.953167	0.041994	0.000109	0.004716	1.3e-05
1	42501	47500	20001-75000	neutral	0.905055	0.026196	0.000127	0.068142	0.000481
1	47501	52500	25001-80000	neutral	0.788595	0.14118	0.001036	0.068993	0.000197
1	52501	57500	30001-85000	neutral	0.710215	0.205098	0.008655	0.075419	0.000613
1	57501	62500	35001-90000	linkedSoft	0.001024	0.941072	0.032582	0.025274	4.8e-05
1	62501	67500	40001-95000	linkedSoft	0.000258	0.885764	0.112829	0.001138	1.1e-05
1	67501	72500	45001-100000	linkedSoft	1.1e-05	0.934086	0.065223	0.000677	3e-06
1	72501	77500	50001-105000	linkedSoft	0.000306	0.851401	0.107798	0.039503	0.000993
1	77501	82500	55001-110000	soft	0.001296	0.276545	0.012961	0.67576	0.033438
1	82501	87500	60001-115000	soft	0.016816	0.229638	0.011517	0.70104	0.04099
1	87501	92500	65001-120000	soft	0.001827	0.142721	0.00899	0.76919	0.077273
1	92501	97500	70001-125000	soft	0.000496	0.078415	6e-05	0.919009	0.00202
1	97501	102500	75001-130000	linkedSoft	0.00604	0.616002	0.000463	0.377301	0.000194
1	102501	107500	80001-135000	linkedSoft	0.000216	0.889204	0.10734	0.00319	5e-05
1	162501	167500	140001-195000	soft	0.004592	0.372732	0.005402	0.608915	0.008359
1	167501	172500	145001-200000	soft	0.001238	0.248681	0.005251	0.736524	0.008305
1	172501	177500	150001-205000	linkedSoft	0.000183	0.578182	0.001668	0.419687	0.00028
1	177501	182500	155001-210000	soft	0.00017	0.455218	0.004015	0.538097	0.002501
1	182501	187500	160001-215000	soft	0.000219	0.44509	0.009092	0.538271	0.007328
1	187501	192500	165001-220000	soft	0.000533	0.298413	0.008034	0.675189	0.017831
1	192501	197500	170001-225000	soft	0.000676	0.363961	0.023548	0.576158	0.035657
1	197501	202500	175001-230000	linkedSoft	0.001409	0.929072	0.040013	0.029116	0.00039
1	202501	207500	180001-235000	linkedSoft	0.000745	0.778259	0.01174	0.208129	0.001127
1	207501	212500	185001-240000	linkedSoft	0.000191	0.774983	0.081485	0.14071	0.002631
1	212501	217500	190001-245000	linkedSoft	0.024579	0.491388	0.018047	0.448226	0.01776
1	217501	222500	195001-250000	linkedSoft	0.460088	0.490352	0.007353	0.041523	0.000684
1	222501	227500	200001-255000	linkedSoft	0.095231	0.692663	0.061046	0.138666	0.012395
1	227501	232500	205001-260000	linkedSoft	0.129674	0.638233	0.019811	0.207722	0.00456
1	232501	237500	210001-265000	soft	0.046923	0.246112	0.000288	0.706087	0.000591
1	237501	242500	215001-270000	soft	0.064933	0.081214	3.7e-05	0.853392	0.000423
1	242501	247500	220001-275000	soft	0.173122	0.267465	0.001178	0.556283	0.001951
1	247501	252500	225001-280000	soft	0.072719	0.328938	0.007636	0.575888	0.014819
1	252501	257500	230001-285000	soft	0.076062	0.408178	0.002631	0.503908	0.009221
1	257501	262500	235001-290000	neutral	0.43392	0.284378	0.000375	0.280823	0.000505
1	262501	267500	240001-295000	neutral	0.502369	0.29331	0.001216	0.202534	0.000571
1	267501	272500	245001-300000	linkedSoft	0.00193	0.888004	0.105091	0.004919	5.7e-05
1	272501	277500	250001-305000	linkedSoft	7e-06	0.713762	0.285966	0.000255	1.1e-05
1	332501	337500	310001-365000	linkedSoft	7e-05	0.616327	0.007978	0.373162	0.002463
1	337501	342500	315001-370000	soft	0.000112	0.282457	0.000926	0.711158	0.005348
1	342501	347500	320001-375000	soft	1.8e-05	0.326791	0.01177	0.640126	0.021296
1	347501	352500	325001-380000	soft	5.2e-05	0.364489	0.071381	0.505155	0.058924
1	352501	357500	330001-385000	linkedSoft	0.000168	0.456343	0.069739	0.438197	0.035554
1	357501	362500	335001-390000	linkedSoft	2.2e-05	0.814229	0.156778	0.028049	0.000922
1	362501	367500	340001-395000	linkedSoft	0.00011	0.803626	0.191495	0.004299	0.00047
1	367501	372500	345001-400000	linkedSoft	0.010019	0.674901	0.028504	0.275183	0.011392
1	372501	377500	350001-405000	linkedSoft	0.001912	0.844943	0.009272	0.143558	0.000315
1	377501	382500	355001-410000	linkedSoft	0.005524	0.653611	0.003906	0.336284	0.000674
1	382501	387500	360001-415000	soft	0.004231	0.344565	0.000193	0.650615	0.000396
1	387501	392500	365001-420000	linkedSoft	0.007802	0.800958	0.017269	0.17237	0.001602
1	392501	397500	370001-425000	linkedSoft	0.010053	0.455474	0.103487	0.364113	0.066873
1	397501	402500	375001-430000	soft	0.003665	0.256555	0.031564	0.603516	0.104699
1	402501	407500	380001-435000	soft	0.004074	0.397619	0.029228	0.539456	0.029623
1	407501	412500	385001-440000	linkedSoft	0.033627	0.665831	0.016203	0.279831	0.004508
1	412501	417500	390001-445000	linkedSoft	0.00342	0.829789	0.003689	0.162825	0.000277
1	417501	422500	395001-450000	linkedSoft	0.001297	0.489608	0.027802	0.463487	0.017807
1	422501	427500	400001-455000	linkedSoft	9e-06	0.762628	0.114826	0.119573	0.002964
1	482501	487500	460001-515000	soft	0.002186	0.222566	0.004556	0.731818	0.038873
1	487501	492500	465001-520000	soft	5.6e-05	0.098707	0.013587	0.710551	0.177099
1	492501	497500	470001-525000	linkedSoft	0.007006	0.479211	0.043407	0.441364	0.029011
1	497501	502500	475001-530000	linkedSoft	0.001766	0.708257	0.092181	0.191732	0.006063
1	502501	507500	480001-535000	linkedSoft	0.000296	0.881668	0.114826	0.003147	6.3e-05
1	507501	512500	485001-540000	linkedSoft	0.000294	0.659078	0.086275	0.244383	0.00997
1	512501	517500	490001-545000	linkedSoft	0.000144	0.542379	0.090426	0.346616	0.020435
1	517501	522500	495001-550000	linkedSoft	0.019062	0.466571	0.02177	0.46559	0.027007
1	522501	527500	500001-555000	soft	0.012782	0.222396	0.047744	0.540119	0.176959
1	527501	532500	505001-560000	soft	0.076639	0.247047	0.171613	0.299658	0.205042
1	532501	537500	510001-565000	soft	0.003299	0.379741	0.061662	0.481445	0.073852
1	537501	542500	515001-570000	soft	0.00106	0.419899	0.028403	0.522879	0.02776
1	542501	547500	520001-575000	linkedSoft	0.000393	0.502026	0.045496	0.428217	0.023868
1	547501	552500	525001-580000	soft	0.001908	0.491243	0.007953	0.49401	0.004886
1	552501	557500	530001-585000	soft	0.012927	0.301908	0.002639	0.677466	0.00506
1	557501	562500	535001-590000	soft	0.000113	0.365687	0.008036	0.617109	0.009054
1	562501	567500	540001-595000	soft	2.7e-05	0.34064	0.0107	0.631201	0.017432
1	567501	572500	545001-600000	linkedSoft	2.5e-05	0.754622	0.029678	0.214576	0.0011
1	572501	577500	550001-605000	linkedSoft	3e-06	0.908052	0.09179	0.000154	1e-06
1	577501	582500	555001-610000	linkedSoft	0.001068	0.523053	0.000606	0.474725	0.000548
1	582501	587500	560001-615000	linkedSoft	0.002718	0.748426	0.002789	0.245322	0.000745
1	587501	592500	565001-620000	soft	0.00147	0.234939	0.002153	0.752655	0.008783
1	592501	597500	570001-625000	soft	2e-05	0.080013	0.001479	0.880186	0.038303
1	597501	602500	575001-630000	soft	9.1e-05	0.159277	0.011141	0.746425	0.083066
1	602501	607500	580001-635000	linkedSoft	0.000639	0.946116	0.018239	0.034837	0.000169
1	607501	612500	585001-640000	linkedSoft	0.001269	0.96396	0.009268	0.025423	8e-05
1	612501	617500	590001-645000	linkedSoft	4.2e-05	0.960563	0.038806	0.000586	3e-06
1	617501	622500	595001-650000	linkedSoft	1.3e-05	0.97496	0.024628	0.000397	1e-06
1	622501	627500	600001-655000	linkedSoft	0.005763	0.690347	0.035028	0.261616	0.007246
1	627501	632500	605001-660000	soft	0.009233	0.280593	0.00381	0.689455	0.016909
1	717501	722500	695001-750000	soft	0.007033	0.366282	0.037176	0.512377	0.077133
1	877501	882500	855001-910000	linkedSoft	2e-06	0.87269	0.126935	0.00037	4e-06
1	882501	887500	860001-915000	linkedSoft	1.4e-05	0.876464	0.12069	0.002791	4.1e-05
1	887501	892500	865001-920000	linkedSoft	5e-06	0.912781	0.083556	0.003615	4.2e-05
1	947501	952500	925001-980000	linkedSoft	0.00097	0.575041	0.128169	0.261007	0.034813
1	952501	957500	930001-985000	soft	0.007751	0.362208	0.06221	0.465477	0.102355
1	957501	962500	935001-990000	soft	0.005584	0.325441	0.061072	0.488157	0.119746
1	962501	967500	940001-995000	soft	0.000856	0.434971	0.035981	0.501748	0.026444
1	967501	972500	945001-1000000	linkedSoft	0.001394	0.728173	0.017682	0.250709	0.002042
1	972501	977500	950001-1005000	linkedSoft	0.007343	0.638788	0.034695	0.309103	0.010071
1	977501	982500	955001-1010000	linkedSoft	0.002852	0.5048	0.005658	0.483087	0.003603
1	982501	987500	960001-1015000	soft	0.003254	0.322019	0.001191	0.67014	0.003396
1	987501	992500	965001-1020000	soft	0.001927	0.404877	0.003117	0.587291	0.002788
1	992501	997500	970001-1025000	linkedSoft	0.000334	0.778983	0.004314	0.216128	0.000241
1	997501	1002500	975001-1030000	soft	1.2e-05	0.418349	0.004955	0.572354	0.004329
1	1002501	1007500	980001-1035000	linkedSoft	4e-06	0.625446	0.025946	0.345095	0.003509
1	1007501	1012500	985001-1040000	linkedSoft	0	0.611161	0.388745	8.6e-05	8e-06
1	1012501	1017500	990001-1045000	linkedSoft	4e-06	0.81924	0.025665	0.154193	0.000897
1	1017501	1022500	995001-1050000	linkedSoft	0.000573	0.524648	0.073726	0.375491	0.025562
1	1022501	1027500	1000001-1055000	linkedSoft	1e-06	0.972264	0.02124	0.00649	6e-06
1	1027501	1032500	1005001-1060000	linkedSoft	4e-06	0.775926	0.020249	0.202752	0.00107
1	1032501	1037500	1010001-1065000	soft	3.7e-05	0.369413	0.003169	0.621199	0.006181
1	1037501	1042500	1015001-1070000	soft	6.1e-05	0.236777	0.072974	0.496133	0.194056
1	1042501	1047500	1020001-1075000	soft	0.000334	0.226311	0.122477	0.413734	0.237145
1	1047501	1052500	1025001-1080000	soft	4.8e-05	0.183274	0.125918	0.400418	0.29034
1	1052501	1057500	1030001-1085000	soft	0.000381	0.395529	0.052466	0.505523	0.046101
1	1057501	1062500	1035001-1090000	linkedSoft	2e-06	0.578466	0.065403	0.34771	0.008419
1	1062501	1067500	1040001-1095000	linkedSoft	3e-05	0.557306	0.092523	0.330058	0.020083
1	1067501	1072500	1045001-1100000	soft	0.005315	0.336999	0.060942	0.479394	0.11735
1	1072501	1077500	1050001-1105000	linkedSoft	0.013766	0.513577	0.061405	0.373359	0.037894
1	1077501	1082500	1055001-1110000	linkedSoft	0.00924	0.645261	0.031498	0.305768	0.008233
1	1082501	1087500	1060001-1115000	linkedSoft	1e-06	0.591223	0.402285	0.005367	0.001125
1	1087501	1092500	1065001-1120000	linkedSoft	0	0.580436	0.419517	4.2e-05	5e-06
1	1092501	1097500	1070001-1125000	linkedSoft	1e-06	0.818359	0.181607	3.2e-05	1e-06
1	1097501	1102500	1075001-1130000	linkedSoft	8.8e-05	0.556729	0.435776	0.005525	0.001881
1	1102501	1107500	1080001-1135000	soft	2e-05	0.221482	0.055389	0.557701	0.165408
1	1107501	1112500	1085001-1140000	soft	1e-06	0.085015	0.052328	0.59218	0.270476
1	1112501	1117500	1090001-1145000	soft	3e-06	0.150042	0.151709	0.426962	0.271284
1	1117501	1122500	1095001-1150000	linkedSoft	3e-05	0.49474	0.095014	0.371492	0.038724
1	1122501	1127500	1100001-1155000	linkedSoft	0.000511	0.421985	0.160814	0.316909	0.09978
1	1127501	1132500	1105001-1160000	soft	2e-06	0.429127	0.066218	0.453171	0.051482
1	1132501	1137500	1110001-1165000	linkedSoft	9e-06	0.449941	0.161565	0.322439	0.066047
1	1137501	1142500	1115001-1170000	linkedSoft	1e-06	0.490971	0.485532	0.016841	0.006654
1	1142501	1147500	1120001-1175000	soft	0.000409	0.258038	0.145361	0.388605	0.207587
1	1252501	1257500	1230001-1285000	linkedSoft	0.025726	0.549638	0.111793	0.256869	0.055974
1	1257501	1262500	1235001-1290000	linkedSoft	0.002279	0.523975	0.204358	0.223216	0.046172
1	1262501	1267500	1240001-1295000	linkedSoft	0.00035	0.67963	0.170218	0.142639	0.007164
1	1267501	1272500	1245001-1300000	linkedSoft	0.001754	0.943828	0.048706	0.005685	2.7e-05
1	1272501	1277500	1250001-1305000	linkedSoft	0.001694	0.825395	0.171589	0.00127	5.2e-05
1	1277501	1282500	1255001-1310000	linkedSoft	0.004042	0.628962	0.298453	0.057778	0.010765
1	1282501	1287500	1260001-1315000	soft	0.001731	0.342447	0.057298	0.539783	0.058741
1	1287501	1292500	1265001-1320000	soft	0.018966	0.23507	0.009456	0.706194	0.030314
1	1292501	1297500	1270001-1325000	soft	0.004345	0.443521	0.04323	0.491526	0.017378
1	1297501	1302500	1275001-1330000	linkedSoft	0.000597	0.837692	0.132816	0.028017	0.000879
1	1302501	1307500	1280001-1335000	linkedSoft	0.00058	0.638506	0.115893	0.225198	0.019823
1	1307501	1312500	1285001-1340000	linkedSoft	0.00111	0.513914	0.179306	0.247402	0.058268
1	1312501	1317500	1290001-1345000	linkedSoft	0.00029	0.727161	0.223307	0.043042	0.0062
1	1317501	1322500	1295001-1350000	soft	5.5e-05	0.22808	0.05613	0.547321	0.168415
1	1322501	1327500	1300001-1355000	linkedSoft	0.000533	0.835764	0.066449	0.095311	0.001944
1	1327501	1332500	1305001-1360000	linkedSoft	7e-06	0.942963	0.056356	0.000671	2e-06
1	1332501	1337500	1310001-1365000	linkedSoft	5e-06	0.789198	0.1848	0.025028	0.000969
1	1337501	1342500	1315001-1370000	linkedSoft	6.4e-05	0.54302	0.440201	0.013735	0.00298
1	1342501	1347500	1320001-1375000	linkedSoft	0.000774	0.461906	0.430649	0.073657	0.033013
1	1347501	1352500	1325001-1380000	neutral	0.970634	0.001702	8e-05	0.02688	0.000704
1	1352501	1357500	1330001-1385000	neutral	0.936531	0.009637	0.000501	0.051892	0.00144
1	1357501	1362500	1335001-1390000	neutral	0.711333	0.082333	0.001376	0.202635	0.002322
1	1362501	1367500	1340001-1395000	soft	0.099373	0.224794	0.001026	0.672128	0.002679
1	1367501	1372500	1345001-1400000	neutral	0.409854	0.179704	0.000319	0.409261	0.000862
1	1372501	1377500	1350001-1405000	soft	0.064765	0.438622	0.001581	0.493158	0.001874
1	1377501	1382500	1355001-1410000	soft	0.011981	0.442672	0.003067	0.539706	0.002574
1	1382501	1387500	1360001-1415000	linkedSoft	0.02036	0.752708	0.009106	0.217091	0.000736
1	1387501	1392500	1365001-1420000	linkedSoft	0.025509	0.887512	0.013412	0.073297	0.00027
1	1392501	1397500	1370001-1425000	linkedSoft	0.00585	0.921829	0.03615	0.035933	0.000238
1	1397501	1402500	1375001-1430000	neutral	0.632058	0.244269	0.001853	0.121411	0.000409
1	1402501	1407500	1380001-1435000	soft	0.217322	0.182597	0.000527	0.595845	0.003709
1	1407501	1412500	1385001-1440000	soft	0.011515	0.412812	0.000546	0.574244	0.000883
1	1412501	1417500	1390001-1445000	soft	0.008612	0.241427	0.00039	0.748558	0.001013
1	1417501	1422500	1395001-1450000	linkedSoft	6.2e-05	0.875568	0.001092	0.123254	2.3e-05
1	1422501	1427500	1400001-1455000	linkedSoft	0	0.942843	0.057138	1.8e-05	0
1	1427501	1432500	1405001-1460000	linkedSoft	1e-06	0.812591	0.187125	0.000269	1.4e-05
1	1432501	1437500	1410001-1465000	linkedSoft	3.4e-05	0.890922	0.102016	0.006472	0.000556
1	1437501	1442500	1415001-1470000	soft	0.000542	0.201082	0.074176	0.485682	0.238518
1	1442501	1447500	1420001-1475000	soft	4e-06	0.143395	0.018281	0.700614	0.137707
1	1447501	1452500	1425001-1480000	soft	0	0.110686	0.034542	0.640198	0.214573
1	1452501	1457500	1430001-1485000	linkedSoft	0.000156	0.414629	0.120346	0.393953	0.070915
1	1457501	1462500	1435001-1490000	linkedSoft	0	0.927485	0.038809	0.033583	0.000123
1	1462501	1467500	1440001-1495000	linkedSoft	1e-06	0.868329	0.037839	0.093165	0.000666
1	1467501	1472500	1445001-1500000	linkedSoft	0	0.857883	0.138912	0.003169	3.6e-05
1	1472501	1477500	1450001-1505000	linkedSoft	4e-06	0.637467	0.300705	0.054507	0.007317
1	1477501	1482500	1455001-1510000	soft	0.002884	0.352582	0.004566	0.626845	0.013123
1	1482501	1487500	1460001-1515000	linkedSoft	0.002801	0.58049	0.001506	0.414203	0.001
1	1487501	1492500	1465001-1520000	linkedSoft	0.004136	0.537418	0.001606	0.455613	0.001226
1	1492501	1497500	1470001-1525000	soft	0.018415	0.44305	0.022774	0.492338	0.023423
1	1497501	1502500	1475001-1530000	linkedSoft	0.000374	0.417168	0.197993	0.287178	0.097287
1	1502501	1507500	1480001-1535000	linkedSoft	0.00032	0.292573	0.218034	0.287667	0.201406
1	1507501	1512500	1485001-1540000	linkedSoft	3e-05	0.723837	0.268303	0.006312	0.001518
1	1512501	1517500	1490001-1545000	linkedSoft	1.9e-05	0.585842	0.400591	0.009115	0.004434
1	1517501	1522500	1495001-1550000	linkedSoft	0.000206	0.27776	0.208559	0.270868	0.242607
1	1522501	1527500	1500001-1555000	soft	0.000132	0.170242	0.111296	0.423889	0.294442
1	1527501	1532500	1505001-1560000	linkedSoft	0.006455	0.454405	0.067277	0.424382	0.047481
1	1632501	1637500	1610001-1665000	soft	0.015676	0.297424	0.007167	0.637387	0.042347
1	1637501	1642500	1615001-1670000	soft	0.004943	0.245741	0.022761	0.620813	0.105742
1	1642501	1647500	1620001-1675000	soft	0.001626	0.357182	0.058398	0.496461	0.086333
1	1647501	1652500	1625001-1680000	linkedSoft	0.005578	0.564089	0.043292	0.370221	0.01682
1	1652501	1657500	1630001-1685000	linkedSoft	0.003846	0.690392	0.00164	0.303888	0.000234
1	1657501	1662500	1635001-1690000	linkedSoft	0.000356	0.594832	0.004976	0.398624	0.001212
1	1662501	1667500	1640001-1695000	linkedSoft	0.000938	0.535034	0.004071	0.457918	0.00204
1	1667501	1672500	1645001-1700000	linkedSoft	0.001168	0.660558	0.076121	0.249456	0.012697
1	1672501	1677500	1650001-1705000	linkedSoft	0.000162	0.794634	0.190496	0.014146	0.000561
1	1677501	1682500	1655001-1710000	linkedSoft	7.7e-05	0.523437	0.026525	0.440677	0.009283
1	1682501	1687500	1660001-1715000	linkedSoft	4.5e-05	0.717818	0.028663	0.251256	0.002218
1	1687501	1692500	1665001-1720000	linkedSoft	0.000306	0.691285	0.112555	0.184221	0.011633
1	1692501	1697500	1670001-1725000	soft	5.5e-05	0.322499	0.146975	0.373624	0.156846
1	1697501	1702500	1675001-1730000	soft	8.8e-05	0.35449	0.033254	0.559769	0.052399
1	1702501	1707500	1680001-1735000	soft	6.1e-05	0.441411	0.019875	0.523975	0.014677
1	1707501	1712500	1685001-1740000	soft	1e-05	0.453527	0.009902	0.530716	0.005845
1	1712501	1717500	1690001-1745000	linkedSoft	5.7e-05	0.490437	0.059287	0.416429	0.03379
1	1717501	1722500	1695001-1750000	soft	0.000211	0.41612	0.03401	0.51397	0.035689
1	1722501	1727500	1700001-1755000	soft	0.001782	0.381306	0.016234	0.576563	0.024116
1	1727501	1732500	1705001-1760000	soft	0.006416	0.392654	0.012437	0.570012	0.018481
1	1732501	1737500	1710001-1765000	linkedSoft	0.015275	0.546717	0.017472	0.412865	0.007671
1	1737501	1742500	1715001-1770000	linkedSoft	0.010064	0.53681	0.018669	0.421804	0.012652
1	1742501	1747500	1720001-1775000	soft	0.002416	0.242949	8.6e-05	0.75416	0.000388
1	1747501	1752500	1725001-1780000	linkedSoft	0.000101	0.93887	0.003929	0.057072	2.9e-05
1	1752501	1757500	1730001-1785000	linkedSoft	0.000841	0.698933	0.014622	0.28318	0.002424
1	1757501	1762500	1735001-1790000	soft	0.00074	0.492908	0.003768	0.499992	0.002592
1	1762501	1767500	1740001-1795000	soft	0.000329	0.366213	0.001068	0.630976	0.001415
1	1767501	1772500	1745001-1800000	soft	0.000487	0.373071	0.001114	0.62358	0.001749
1	1772501	1777500	1750001-1805000	soft	0.000149	0.143646	0.000409	0.852589	0.003206
1	1777501	1782500	1755001-1810000	soft	0.006904	0.348267	0.006446	0.624326	0.014057
1	1782501	1787500	1760001-1815000	soft	0.001099	0.367622	0.001418	0.625949	0.003912
1	1787501	1792500	1765001-1820000	soft	0.000285	0.311833	0.001793	0.680885	0.005203
1	1792501	1797500	1770001-1825000	soft	0.001589	0.277948	0.000657	0.717005	0.002802
1	1797501	1802500	1775001-1830000	linkedSoft	0.006363	0.696667	0.005042	0.290597	0.001331
1	1802501	1807500	1780001-1835000	linkedSoft	0	0.924059	0.075837	0.000104	0
1	1807501	1812500	1785001-1840000	linkedSoft	2e-06	0.94776	0.044789	0.007409	4e-05
1	1812501	1817500	1790001-1845000	linkedSoft	7e-06	0.966545	0.027137	0.006289	2.2e-05
1	1817501	1822500	1795001-1850000	linkedSoft	0.00019	0.89506	0.044266	0.059829	0.000655
1	1822501	1827500	1800001-1855000	soft	0.00034	0.290952	0.005351	0.686605	0.016753
1	1827501	1832500	1805001-1860000	soft	0.000119	0.129922	0.01254	0.780074	0.077344
1	1832501	1837500	1810001-1865000	soft	4.8e-05	0.080289	0.003599	0.859396	0.056668
1	1837501	1842500	1815001-1870000	soft	0.000308	0.396032	0.00269	0.597422	0.003548
1	1842501	1847500	1820001-1875000	linkedSoft	0.000132	0.805121	0.012255	0.181315	0.001176
1	1847501	1852500	1825001-1880000	linkedSoft	6e-06	0.946155	0.042824	0.01096	5.6e-05
1	1852501	1857500	1830001-1885000	linkedSoft	1e-06	0.938661	0.060747	0.000588	2e-06
1	1857501	1862500	1835001-1890000	linkedSoft	0.000258	0.97501	0.012001	0.012697	3.4e-05
1	1862501	1867500	1840001-1895000	linkedSoft	0.000231	0.944792	0.052513	0.002421	4.2e-05
1	1867501	1872500	1845001-1900000	linkedSoft	0.002821	0.868594	0.097827	0.028756	0.002002
1	1872501	1877500	1850001-1905000	linkedSoft	0.053057	0.501079	0.113931	0.275807	0.056127
1	1877501	1882500	1855001-1910000	linkedSoft	0.008134	0.496685	0.181134	0.255967	0.058081
1	1882501	1887500	1860001-1915000	linkedSoft	0.142032	0.758498	0.029461	0.069136	0.000873
1	1942501	1947500	1920001-1975000	linkedSoft	0.013065	0.797903	0.041248	0.145951	0.001833
1	1947501	1952500	1925001-1980000	linkedSoft	0.029817	0.482132	0.014211	0.463205	0.010635
1	1952501	1957500	1930001-1985000	soft	0.015849	0.224015	0.002585	0.740558	0.016993
1	1957501	1962500	1935001-1990000	linkedSoft	0.042849	0.485777	0.010384	0.457352	0.003638
1	1962501	1967500	1940001-1995000	linkedSoft	0.040115	0.663284	0.006394	0.289284	0.000922
1	1967501	1972500	1945001-2000000	linkedSoft	0.050161	0.803214	0.018897	0.126473	0.001255
1	1972501	1977500	1950001-2005000	linkedSoft	4e-06	0.800752	0.198886	0.00035	8e-06
1	1977501	1982500	1955001-2010000	linkedSoft	0	0.755724	0.244178	9.5e-05	2e-06
1	1982501	1987500	1960001-2015000	linkedSoft	5.7e-05	0.926905	0.071804	0.001222	1.2e-05
1	1987501	1992500	1965001-2020000	linkedSoft	0.001643	0.935327	0.056163	0.00666	0.000207
1	1992501	1997500	1970001-2025000	linkedSoft	0.001073	0.679383	0.190158	0.112683	0.016704
1	1997501	2002500	1975001-2030000	soft	0	0.106353	0.012384	0.749902	0.13136
1	2002501	2007500	1980001-2035000	soft	8e-06	0.181025	0.017289	0.712822	0.088855
1	2007501	2012500	1985001-2040000	soft	0.001128	0.334016	0.040362	0.564269	0.060225
1	2012501	2017500	1990001-2045000	linkedSoft	0.00413	0.871962	0.034595	0.088135	0.001178
1	2017501	2022500	1995001-2050000	linkedSoft	0.000247	0.93279	0.055051	0.011839	7.3e-05
1	2022501	2027500	2000001-2055000	linkedSoft	0.001046	0.893482	0.044924	0.059962	0.000587
1	2027501	2032500	2005001-2060000	linkedSoft	0.002016	0.938708	0.051845	0.007363	6.7e-05
1	2032501	2037500	2010001-2065000	linkedSoft	0.016283	0.893978	0.010653	0.078816	0.00027
1	2037501	2042500	2015001-2070000	linkedSoft	0.013224	0.920539	0.019342	0.046508	0.000387
1	2042501	2047500	2020001-2075000	linkedSoft	0.023917	0.623169	0.005725	0.345108	0.002081
1	2047501	2052500	2025001-2080000	linkedSoft	0.006393	0.959831	0.008724	0.024969	8.3e-05
1	2052501	2057500	2030001-2085000	linkedSoft	0.053563	0.746947	0.012462	0.184233	0.002796
1	2057501	2062500	2035001-2090000	linkedSoft	0.243839	0.438958	0.022823	0.282086	0.012294
1	2062501	2067500	2040001-2095000	linkedSoft	0.014143	0.585255	0.011213	0.385703	0.003686
1	2067501	2072500	2045001-2100000	soft	0.016072	0.358006	0.002346	0.621201	0.002375
1	2072501	2077500	2050001-2105000	soft	0.007303	0.284362	0.000562	0.705861	0.001912
1	2077501	2082500	2055001-2110000	soft	0.014548	0.258779	0.001156	0.722232	0.003285
1	2082501	2087500	2060001-2115000	soft	0.02669	0.341928	0.003353	0.620279	0.007749
1	2087501	2092500	2065001-2120000	linkedSoft	0.009006	0.822272	0.015416	0.152419	0.000887
1	2092501	2097500	2070001-2125000	linkedSoft	0.009306	0.825968	0.025415	0.138505	0.000806
1	2097501	2102500	2075001-2130000	linkedSoft	0.000117	0.774763	0.218082	0.006685	0.000352
1	2102501	2107500	2080001-2135000	linkedSoft	0.000845	0.778409	0.158308	0.060261	0.002177
1	2107501	2112500	2085001-2140000	soft	0.022538	0.301736	0.001456	0.671222	0.003047
1	2112501	2117500	2090001-2145000	linkedSoft	0	0.672044	0.157159	0.160101	0.010696
1	2117501	2122500	2095001-2150000	linkedSoft	1.3e-05	0.606608	0.070072	0.307701	0.015606
1	2212501	2217500	2190001-2245000	linkedSoft	0.000282	0.796316	0.068997	0.131686	0.002719
1	2217501	2222500	2195001-2250000	linkedSoft	0.000148	0.720614	0.007906	0.270068	0.001263
1	2222501	2227500	2200001-2255000	linkedSoft	0.000526	0.884559	0.01051	0.104152	0.000253
1	2227501	2232500	2205001-2260000	soft	0.001244	0.41649	0.010848	0.559678	0.01174
1	2232501	2237500	2210001-2265000	soft	0.004567	0.396279	0.003331	0.590006	0.005818
1	2237501	2242500	2215001-2270000	linkedSoft	3e-06	0.909001	0.090214	0.000776	5e-06
1	2242501	2247500	2220001-2275000	linkedSoft	0.000365	0.615377	0.076526	0.291384	0.016348
1	2247501	2252500	2225001-2280000	soft	0.000194	0.331493	0.004708	0.65048	0.013124
1	2252501	2257500	2230001-2285000	soft	0.003553	0.409117	0.018791	0.541443	0.027095
1	2257501	2262500	2235001-2290000	soft	0.002151	0.271056	0.031096	0.600108	0.095589
1	2262501	2267500	2240001-2295000	soft	0.000472	0.293375	0.039707	0.577062	0.089384
1	2267501	2272500	2245001-2300000	linkedSoft	0.005215	0.448687	0.205637	0.253435	0.087026
1	2272501	2277500	2250001-2305000	linkedSoft	6.5e-05	0.75746	0.22424	0.016124	0.002111
1	2277501	2282500	2255001-2310000	linkedSoft	0.000111	0.687333	0.198701	0.093774	0.020081
1	2282501	2287500	2260001-2315000	linkedSoft	0.003816	0.702523	0.108145	0.169311	0.016205
1	2287501	2292500	2265001-2320000	linkedSoft	0.003478	0.658068	0.212895	0.109766	0.015792
1	2292501	2297500	2270001-2325000	linkedSoft	0.005224	0.623437	0.353263	0.01398	0.004096
1	2297501	2302500	2275001-2330000	linkedSoft	0.004588	0.702113	0.104135	0.177579	0.011584
1	2302501	2307500	2280001-2335000	linkedSoft	0.00676	0.665144	0.100995	0.21052	0.016581
1	2307501	2312500	2285001-2340000	linkedSoft	0.005068	0.730185	0.081493	0.165931	0.017322
1	2312501	2317500	2290001-2345000	soft	0.004845	0.295583	0.018435	0.636253	0.044884
1	2317501	2322500	2295001-2350000	soft	0.000293	0.326417	0.039911	0.563706	0.069672
1	2322501	2327500	2300001-2355000	linkedSoft	0.002451	0.49388	0.011861	0.486839	0.004969
1	2327501	2332500	2305001-2360000	soft	0.000278	0.386655	0.011562	0.586296	0.015209
1	2332501	2337500	2310001-2365000	soft	4.6e-05	0.423745	0.034282	0.516044	0.025882
1	2337501	2342500	2315001-2370000	linkedSoft	2.5e-05	0.951847	0.032335	0.015755	3.7e-05
1	2342501	2347500	2320001-2375000	linkedSoft	6.4e-05	0.888947	0.109762	0.001215	1.1e-05
1	2347501	2352500	2325001-2380000	linkedSoft	0.00024	0.500115	0.00358	0.493978	0.002088
1	2352501	2357500	2330001-2385000	linkedSoft	0.042434	0.627391	0.001547	0.327744	0.000885
1	2357501	2362500	2335001-2390000	linkedSoft	0.008884	0.80637	0.001557	0.182946	0.000243
1	2362501	2367500	2340001-2395000	soft	0.008666	0.284874	0.000111	0.705701	0.000648
1	2367501	2372500	2345001-2400000	linkedSoft	0.006674	0.859732	0.013506	0.119822	0.000267
1	2372501	2377500	2350001-2405000	linkedSoft	0.018978	0.850238	0.04026	0.089813	0.000711
1	2377501	2382500	2355001-2410000	linkedSoft	0.000269	0.924183	0.060991	0.014501	5.6e-05
1	2382501	2387500	2360001-2415000	linkedSoft	0.000409	0.893807	0.001645	0.104117	2.2e-05
1	2387501	2392500	2365001-2420000	linkedSoft	0.000679	0.919692	0.018899	0.060555	0.000175
1	2392501	2397500	2370001-2425000	soft	0.002849	0.187565	0.002006	0.803177	0.004402
1	2397501	2402500	2375001-2430000	soft	0.004102	0.280802	0.009275	0.685821	0.020001
1	2402501	2407500	2380001-2435000	soft	0.000929	0.217558	0.022318	0.667237	0.091957
1	2407501	2412500	2385001-2440000	linkedSoft	0.00445	0.459706	0.04672	0.444497	0.044627
1	2412501	2417500	2390001-2445000	linkedSoft	0.004509	0.531586	0.030231	0.419426	0.014247
1	2417501	2422500	2395001-2450000	linkedSoft	0.00265	0.686335	0.070464	0.231828	0.008723
1	2422501	2427500	2400001-2455000	linkedSoft	0.010118	0.788096	0.067613	0.129828	0.004345
1	2427501	2432500	2405001-2460000	soft	0.000457	0.336791	0.129579	0.38335	0.149822
1	2432501	2437500	2410001-2465000	linkedSoft	0.001273	0.711512	0.19057	0.086561	0.010085
1	2437501	2442500	2415001-2470000	soft	0.001982	0.386595	0.07444	0.439871	0.097113
1	2442501	2447500	2420001-2475000	soft	0.002254	0.296233	0.18315	0.357056	0.161309
1	2447501	2452500	2425001-2480000	soft	0.000237	0.299306	0.176064	0.353684	0.170709
1	2452501	2457500	2430001-2485000	linkedSoft	8e-06	0.653392	0.062261	0.277296	0.007042
1	2457501	2462500	2435001-2490000	linkedSoft	1.7e-05	0.688492	0.278582	0.029623	0.003286
1	2462501	2467500	2440001-2495000	linkedSoft	3e-05	0.76317	0.231451	0.004767	0.000581
1	2467501	2472500	2445001-2500000	linkedSoft	0.001312	0.675444	0.03222	0.283864	0.007159
1	2472501	2477500	2450001-2505000	soft	0.000417	0.133623	0.001948	0.833232	0.03078
1	2477501	2482500	2455001-2510000	linkedSoft	0.001727	0.758676	0.003807	0.234844	0.000946
1	2482501	2487500	2460001-2515000	linkedSoft	0.00171	0.830285	0.042176	0.124027	0.001802
1	2487501	2492500	2465001-2520000	linkedSoft	1e-06	0.925554	0.069108	0.005316	2.1e-05
1	2492501	2497500	2470001-2525000	linkedSoft	5e-06	0.877624	0.1185	0.003825	4.6e-05
1	2497501	2502500	2475001-2530000	linkedSoft	4e-06	0.950514	0.047507	0.001967	8e-06
1	2502501	2507500	2480001-2535000	soft	2.3e-05	0.39644	0.019758	0.572629	0.011149
1	2507501	2512500	2485001-2540000	linkedSoft	2.5e-05	0.853176	0.105181	0.041031	0.000586
1	2512501	2517500	2490001-2545000	soft	0.000151	0.174388	0.002651	0.808782	0.014028
1	2517501	2522500	2495001-2550000	soft	0.000188	0.295249	0.004155	0.690659	0.009749
1	2522501	2527500	2500001-2555000	soft	1.1e-05	0.378638	0.000181	0.62101	0.00016
1	2527501	2532500	2505001-2560000	soft	0	0.268251	0.000177	0.731182	0.000389
1	2532501	2537500	2510001-2565000	soft	1e-05	0.43615	0.002968	0.55816	0.002711
1	2537501	2542500	2515001-2570000	linkedSoft	3.3e-05	0.517232	0.013773	0.461018	0.007944
1	2542501	2547500	2520001-2575000	soft	3e-06	0.335226	0.008746	0.642065	0.013961
1	2547501	2552500	2525001-2580000	linkedSoft	1.5e-05	0.858826	0.044225	0.096559	0.000375
1	2552501	2557500	2530001-2585000	linkedSoft	1.8e-05	0.93668	0.03999	0.023276	3.6e-05
1	2557501	2562500	2535001-2590000	linkedSoft	0.000112	0.795347	0.009445	0.194771	0.000326
1	2562501	2567500	2540001-2595000	linkedSoft	1.6e-05	0.833624	0.031715	0.134073	0.000572
1	2567501	2572500	2545001-2600000	linkedSoft	2.5e-05	0.703953	0.048538	0.243813	0.003671
1	2572501	2577500	2550001-2605000	soft	6.7e-05	0.480728	0.022027	0.487103	0.010075
1	2577501	2582500	2555001-2610000	linkedSoft	0.000144	0.624379	0.008876	0.36408	0.00252
1	2582501	2587500	2560001-2615000	linkedSoft	9.3e-05	0.523482	0.041415	0.418881	0.016128
1	2587501	2592500	2565001-2620000	linkedSoft	3e-06	0.845717	0.146538	0.00761	0.000132
1	2592501	2597500	2570001-2625000	linkedSoft	0.001406	0.700232	0.132457	0.156613	0.009292
1	2597501	2602500	2575001-2630000	linkedSoft	0.000207	0.846857	0.133157	0.018953	0.000826
1	2602501	2607500	2580001-2635000	linkedSoft	0.001298	0.677831	0.205775	0.09843	0.016666
1	2607501	2612500	2585001-2640000	linkedSoft	0.002174	0.738683	0.226897	0.026992	0.005255
1	2612501	2617500	2590001-2645000	soft	0.009844	0.230878	0.023905	0.637612	0.097761
1	2617501	2622500	2595001-2650000	linkedSoft	0.007582	0.780925	0.111906	0.094013	0.005574
1	2622501	2627500	2600001-2655000	linkedSoft	0.002923	0.91427	0.054397	0.027756	0.000654
1	2627501	2632500	2605001-2660000	linkedSoft	0.000256	0.80245	0.196214	0.000976	0.000104
1	2632501	2637500	2610001-2665000	linkedSoft	8e-06	0.586533	0.412312	0.000815	0.000332
1	2637501	2642500	2615001-2670000	linkedSoft	0.002876	0.809647	0.152763	0.030816	0.003899
1	2642501	2647500	2620001-2675000	linkedSoft	0.15693	0.427989	0.012118	0.3871	0.015863
1	2647501	2652500	2625001-2680000	linkedSoft	0.002501	0.899294	0.083758	0.014108	0.000339
1	2652501	2657500	2630001-2685000	linkedSoft	0.002379	0.706135	0.213698	0.067916	0.009872
1	2657501	2662500	2635001-2690000	linkedSoft	0.000915	0.636071	0.262766	0.083343	0.016905
1	2662501	2667500	2640001-2695000	linkedSoft	0.000308	0.375839	0.227705	0.273181	0.122967
1	2667501	2672500	2645001-2700000	soft	0.000915	0.365265	0.042525	0.50769	0.083605
1	2672501	2677500	2650001-2705000	soft	0.000802	0.435696	0.066416	0.442337	0.054748
1	2677501	2682500	2655001-2710000	linkedSoft	1.6e-05	0.780744	0.065524	0.151002	0.002713
1	2682501	2687500	2660001-2715000	linkedSoft	0	0.938392	0.061314	0.000293	1e-06
1	2687501	2692500	2665001-2720000	linkedSoft	1.2e-05	0.921972	0.062119	0.015584	0.000313
1	2692501	2697500	2670001-2725000	linkedSoft	0.002047	0.732924	0.02792	0.229451	0.007658
1	2697501	2702500	2675001-2730000	soft	0.000839	0.302049	0.06569	0.479656	0.151766
1	2702501	2707500	2680001-2735000	soft	1e-06	0.156737	0.016451	0.716078	0.110732
1	2707501	2712500	2685001-2740000	soft	3e-06	0.195809	0.013677	0.73964	0.050871
1	2712501	2717500	2690001-2745000	soft	2.3e-05	0.446893	0.023094	0.510713	0.019277
1	2717501	2722500	2695001-2750000	linkedSoft	0	0.622678	0.027218	0.345471	0.004633
1	2722501	2727500	2700001-2755000	linkedSoft	0	0.737631	0.066611	0.191351	0.004407
1	2727501	2732500	2705001-2760000	soft	0	0.432894	0.040277	0.505403	0.021426
1	2732501	2737500	2710001-2765000	soft	2e-06	0.247248	0.042458	0.581179	0.129114
1	2737501	2742500	2715001-2770000	soft	1.3e-05	0.223923	0.020982	0.670057	0.085024
1	2742501	2747500	2720001-2775000	linkedSoft	7e-05	0.678578	0.010463	0.309985	0.000904
1	2747501	2752500	2725001-2780000	linkedSoft	3e-06	0.979037	0.020642	0.000318	0
1	2752501	2757500	2730001-2785000	linkedSoft	1e-06	0.788336	0.209778	0.001814	7.1e-05
1	2757501	2762500	2735001-2790000	linkedSoft	4e-06	0.933794	0.062039	0.00415	1.3e-05
1	2762501	2767500	2740001-2795000	soft	0.002914	0.430006	0.010933	0.548396	0.007752
1	2767501	2772500	2745001-2800000	soft	0.00163	0.232124	0.001729	0.759855	0.004663
1	2772501	2777500	2750001-2805000	soft	0.004282	0.298018	0.011712	0.663674	0.022313
1	2777501	2782500	2755001-2810000	soft	0.017199	0.412391	0.005055	0.55917	0.006185
1	2782501	2787500	2760001-2815000	linkedSoft	0.010721	0.795093	0.001917	0.192131	0.000138
1	2787501	2792500	2765001-2820000	soft	0.010916	0.447362	0.002504	0.537242	0.001976
1	2792501	2797500	2770001-2825000	soft	0.002347	0.299133	5.7e-05	0.69834	0.000122
1	2797501	2802500	2775001-2830000	linkedSoft	0.020345	0.688304	0.018828	0.268415	0.004109
1	2802501	2807500	2780001-2835000	linkedSoft	0.003543	0.874918	0.075461	0.045165	0.000912
1	2807501	2812500	2785001-2840000	linkedSoft	0.001207	0.944679	0.043204	0.010808	0.000101
1	2812501	2817500	2790001-2845000	linkedSoft	0.000253	0.867534	0.060211	0.071153	0.000849
1	2817501	2822500	2795001-2850000	linkedSoft	0.00188	0.607985	0.001553	0.388128	0.000454
1	2822501	2827500	2800001-2855000	linkedSoft	0.000285	0.98038	0.015999	0.003333	4e-06
1	2827501	2832500	2805001-2860000	linkedSoft	0.001861	0.961305	0.00395	0.032864	2.1e-05
1	2832501	2837500	2810001-2865000	linkedSoft	0.009021	0.862084	0.004113	0.124411	0.000372
1	2837501	2842500	2815001-2870000	soft	0.016983	0.407704	0.00615	0.562699	0.006464
1	2842501	2847500	2820001-2875000	linkedSoft	3.6e-05	0.760922	0.07943	0.156509	0.003102
1	2847501	2852500	2825001-2880000	linkedSoft	4e-05	0.631833	0.159298	0.187319	0.02151
1	2852501	2857500	2830001-2885000	linkedSoft	7e-06	0.883891	0.088015	0.027569	0.000518
1	2857501	2862500	2835001-2890000	linkedSoft	2.9e-05	0.597359	0.126145	0.256036	0.020432
1	2862501	2867500	2840001-2895000	soft	3.3e-05	0.31016	0.12367	0.41297	0.153166
1	2867501	2872500	2845001-2900000	soft	3.2e-05	0.286563	0.04338	0.573879	0.096146
1	2872501	2877500	2850001-2905000	soft	1e-06	0.373593	0.010826	0.605604	0.009975
1	2877501	2882500	2855001-2910000	linkedSoft	0	0.501104	0.014503	0.479897	0.004496
1	2882501	2887500	2860001-2915000	soft	0	0.415371	0.011289	0.562518	0.010823
1	2887501	2892500	2865001-2920000	soft	2e-06	0.446247	0.02295	0.515718	0.015082
1	2892501	2897500	2870001-2925000	soft	1e-06	0.267942	0.0329	0.60292	0.096236
1	2897501	2902500	2875001-2930000	soft	5.5e-05	0.376266	0.014241	0.589029	0.020409
1	2902501	2907500	2880001-2935000	linkedSoft	6.9e-05	0.721295	0.012718	0.264694	0.001223
1	2907501	2912500	2885001-2940000	linkedSoft	0	0.882801	0.01431	0.10279	0.0001
1	2912501	2917500	2890001-2945000	linkedSoft	1e-06	0.567661	0.011536	0.419224	0.001578
1	2917501	2922500	2895001-2950000	linkedSoft	4.4e-05	0.631835	0.005375	0.361576	0.00117
1	2922501	2927500	2900001-2955000	linkedSoft	0.000562	0.733359	0.00445	0.261062	0.000566
1	2927501	2932500	2905001-2960000	soft	0.000156	0.385998	0.00298	0.606192	0.004675
1	2932501	2937500	2910001-2965000	soft	3.4e-05	0.18258	0.00327	0.789693	0.024423
1	2937501	2942500	2915001-2970000	soft	1.8e-05	0.199442	0.00151	0.788763	0.010267
1	2942501	2947500	2920001-2975000	soft	1.2e-05	0.456094	0.014316	0.521032	0.008545
1	2947501	2952500	2925001-2980000	soft	1.1e-05	0.476093	0.016458	0.498862	0.008576
1	2952501	2957500	2930001-2985000	linkedSoft	1e-06	0.799415	0.199962	0.000611	1.1e-05
1	2957501	2962500	2935001-2990000	linkedSoft	1e-06	0.91821	0.075552	0.006209	2.9e-05
1	2962501	2967500	2940001-2995000	linkedSoft	0.000211	0.557019	0.029179	0.403345	0.010246
1	3067501	3072500	3045001-3100000	soft	0.001921	0.355222	0.008285	0.620356	0.014215
1	3072501	3077500	3050001-3105000	linkedSoft	0.000387	0.878914	0.118721	0.001947	3.2e-05
1	3077501	3082500	3055001-3110000	linkedSoft	0.001791	0.861361	0.027961	0.108102	0.000786
1	3082501	3087500	3060001-3115000	linkedSoft	0.001025	0.891465	0.100251	0.007105	0.000155
1	3087501	3092500	3065001-3120000	linkedSoft	0.005479	0.758666	0.093799	0.137678	0.004378
1	3092501	3097500	3070001-3125000	soft	0.02238	0.321169	0.000974	0.651654	0.003824
1	3097501	3102500	3075001-3130000	linkedSoft	0.007127	0.510713	0.014643	0.456647	0.010871
1	3102501	3107500	3080001-3135000	linkedSoft	0.001195	0.77783	0.003359	0.217261	0.000356
1	3107501	3112500	3085001-3140000	linkedSoft	0.000802	0.655503	0.002232	0.340995	0.000468
1	3112501	3117500	3090001-3145000	linkedSoft	1.3e-05	0.901628	0.011843	0.086434	8.3e-05
1	3117501	3122500	3095001-3150000	linkedSoft	0.000198	0.887442	0.017138	0.09497	0.000252
1	3177501	3182500	3155001-3210000	linkedSoft	0.001277	0.659065	0.100446	0.225078	0.014133
1	3182501	3187500	3160001-3215000	linkedSoft	0.031301	0.546979	0.064454	0.33311	0.024155
1	3187501	3192500	3165001-3220000	linkedSoft	0.010171	0.332973	0.252318	0.278047	0.126491
1	3192501	3197500	3170001-3225000	soft	0.160999	0.307634	0.060849	0.347027	0.12349
1	3197501	3202500	3175001-3230000	neutral	0.654704	0.190282	0.013255	0.130583	0.011176
1	3202501	3207500	3180001-3235000	soft	0.153943	0.342444	0.006819	0.47953	0.017264
1	3207501	3212500	3185001-3240000	neutral	0.497016	0.167674	0.00406	0.316387	0.014862
1	3212501	3217500	3190001-3245000	neutral	0.549452	0.158664	0.002408	0.276819	0.012657
1	3217501	3222500	3195001-3250000	linkedSoft	0.212682	0.715081	0.004902	0.066924	0.000411
1	3222501	3227500	3200001-3255000	linkedSoft	0.294986	0.490894	0.014736	0.19592	0.003465
1	3227501	3232500	3205001-3260000	neutral	0.580451	0.202232	0.003163	0.211924	0.002229
1	3232501	3237500	3210001-3265000	linkedSoft	0.205789	0.55943	0.040146	0.185279	0.009355
1	3237501	3242500	3215001-3270000	linkedSoft	0.013553	0.698566	0.041034	0.236775	0.010071
1	3242501	3247500	3220001-3275000	soft	0.001774	0.348237	0.010106	0.619604	0.020278
1	3247501	3252500	3225001-3280000	soft	0.000117	0.321034	0.005664	0.666021	0.007164
1	3252501	3257500	3230001-3285000	linkedSoft	0.00266	0.610631	0.018001	0.36455	0.004159
1	3257501	3262500	3235001-3290000	linkedSoft	0.00011	0.81139	0.184195	0.004186	0.000119
1	3262501	3267500	3240001-3295000	linkedSoft	5.1e-05	0.974878	0.016727	0.008329	1.5e-05
1	3267501	3272500	3245001-3300000	linkedSoft	0.000508	0.929855	0.009856	0.059645	0.000136
1	3272501	3277500	3250001-3305000	soft	0.002626	0.327252	0.00101	0.66632	0.002792
1	3277501	3282500	3255001-3310000	soft	0.000364	0.131585	0.002456	0.832632	0.032963
1	3282501	3287500	3260001-3315000	soft	0.005767	0.241699	0.006187	0.706071	0.040276
1	3287501	3292500	3265001-3320000	linkedSoft	0.004738	0.844945	0.008661	0.141111	0.000545
1	3292501	3297500	3270001-3325000	linkedSoft	0.000727	0.975575	0.018538	0.005142	1.7e-05
1	3297501	3302500	3275001-3330000	linkedSoft	0.000831	0.95676	0.000503	0.041903	3e-06
1	3302501	3307500	3280001-3335000	linkedSoft	0.005799	0.898225	0.008381	0.087333	0.000262
1	3307501	3312500	3285001-3340000	linkedSoft	0.00417	0.960415	0.020688	0.014603	0.000123
1	3312501	3317500	3290001-3345000	linkedSoft	0.214689	0.730492	0.001821	0.052749	0.000248
1	3317501	3322500	3295001-3350000	linkedSoft	0.003562	0.842856	0.000938	0.15258	6.3e-05
1	3322501	3327500	3300001-3355000	linkedSoft	0.000392	0.955038	0.000274	0.044294	2e-06
1	3327501	3332500	3305001-3360000	linkedSoft	0.004899	0.574424	4e-05	0.420609	2.9e-05
1	3332501	3337500	3310001-3365000	linkedSoft	0.002136	0.907091	0.000312	0.090452	1e-05
1	3337501	3342500	3315001-3370000	linkedSoft	0.007018	0.618254	0.007155	0.364203	0.003371
1	3342501	3347500	3320001-3375000	soft	0.001815	0.31777	0.000702	0.676546	0.003167
1	3347501	3352500	3325001-3380000	linkedSoft	0.00823	0.78352	0.00201	0.205908	0.000332
1	3352501	3357500	3330001-3385000	linkedSoft	0.011614	0.678338	0.00451	0.301985	0.003552
1	3357501	3362500	3335001-3390000	soft	0.002616	0.384024	0.009276	0.586459	0.017626
1	3362501	3367500	3340001-3395000	linkedSoft	0.001311	0.676631	0.043135	0.271961	0.006962
1	3367501	3372500	3345001-3400000	linkedSoft	1.9e-05	0.969735	0.018221	0.012004	2.1e-05
1	3372501	3377500	3350001-3405000	linkedSoft	4.8e-05	0.909042	0.061092	0.029525	0.000293
1	3377501	3382500	3355001-3410000	linkedSoft	0.000573	0.848519	0.145495	0.005162	0.00025
1	3382501	3387500	3360001-3415000	linkedSoft	0.001547	0.803832	0.077593	0.111811	0.005216
1	3387501	3392500	3365001-3420000	soft	0.022575	0.273975	0.000335	0.701347	0.001768
1	3392501	3397500	3370001-3425000	soft	0.042462	0.375916	0.001181	0.5785	0.001941
1	3397501	3402500	3375001-3430000	soft	0.056044	0.273386	0.003928	0.653258	0.013384
1	3457501	3462500	3435001-3490000	linkedSoft	0.013088	0.614978	0.113041	0.235106	0.023788
1	3462501	3467500	3440001-3495000	linkedSoft	0.000147	0.863459	0.031587	0.104484	0.000324
1	3467501	3472500	3445001-3500000	linkedSoft	0.000368	0.94146	0.016326	0.04178	6.6e-05
1	3472501	3477500	3450001-3505000	linkedSoft	7.3e-05	0.970644	0.000999	0.02828	4e-06
1	3477501	3482500	3455001-3510000	linkedSoft	0.000426	0.904443	0.004002	0.090979	0.00015
1	3482501	3487500	3460001-3515000	soft	0.000716	0.371894	0.005667	0.611492	0.010231
1	3487501	3492500	3465001-3520000	soft	0.000398	0.250324	0.007465	0.724488	0.017325
1	3492501	3497500	3470001-3525000	soft	0.001768	0.262292	0.027793	0.652629	0.055518
1	3497501	3502500	3475001-3530000	linkedSoft	0.004034	0.505318	0.020272	0.456948	0.013428
1	3502501	3507500	3480001-3535000	linkedSoft	0.000195	0.628503	0.101289	0.250161	0.019852
1	3507501	3512500	3485001-3540000	soft	1.7e-05	0.405746	0.028851	0.537031	0.028355
1	3512501	3517500	3490001-3545000	soft	0.000125	0.434032	0.011795	0.544598	0.00945
1	3517501	3522500	3495001-3550000	linkedSoft	0.014042	0.585005	0.006344	0.391962	0.002647
1	3522501	3527500	3500001-3555000	soft	0.002808	0.448599	0.020704	0.4969	0.030989
1	3527501	3532500	3505001-3560000	soft	0.019778	0.227306	0.046986	0.530179	0.17575
1	3532501	3537500	3510001-3565000	neutral	0.463542	0.162751	0.0062	0.334789	0.032718
1	3537501	3542500	3515001-3570000	soft	0.056368	0.244407	0.000482	0.696756	0.001986
1	3542501	3547500	3520001-3575000	linkedSoft	0.022011	0.64895	0.003668	0.324083	0.001289
1	3547501	3552500	3525001-3580000	linkedSoft	0.017996	0.579645	0.023536	0.363336	0.015487
1	3552501	3557500	3530001-3585000	linkedSoft	0.042506	0.584772	0.017256	0.345544	0.009922
1	3557501	3562500	3535001-3590000	linkedSoft	0.106742	0.631908	0.031611	0.224629	0.00511
1	3562501	3567500	3540001-3595000	linkedSoft	0.241309	0.573548	0.006994	0.176418	0.00173
1	3567501	3572500	3545001-3600000	linkedSoft	0.031787	0.809947	0.059739	0.09648	0.002046
1	3572501	3577500	3550001-3605000	linkedSoft	0.027111	0.848426	0.014923	0.108954	0.000586
1	3577501	3582500	3555001-3610000	linkedSoft	0.001932	0.965992	0.001272	0.030787	1.7e-05
1	3582501	3587500	3560001-3615000	linkedSoft	0.00297	0.955124	0.005632	0.036189	8.4e-05
1	3587501	3592500	3565001-3620000	soft	0.005164	0.406707	0.058366	0.433469	0.096294
1	3592501	3597500	3570001-3625000	soft	0.001911	0.249087	0.005028	0.711768	0.032206
1	3597501	3602500	3575001-3630000	soft	0.003567	0.281336	0.000574	0.712763	0.00176
1	3602501	3607500	3580001-3635000	linkedSoft	0.002045	0.635063	0.000614	0.362091	0.000187
1	3607501	3612500	3585001-3640000	linkedSoft	0.002518	0.957871	0.001776	0.03781	2.4e-05
1	3612501	3617500	3590001-3645000	linkedSoft	0.001496	0.879284	0.006357	0.112541	0.000322
1	3617501	3622500	3595001-3650000	linkedSoft	0.005007	0.50597	0.015425	0.461975	0.011623
1	3622501	3627500	3600001-3655000	linkedSoft	0.000803	0.952961	0.024757	0.021437	4.2e-05
1	3627501	3632500	3605001-3660000	linkedSoft	0.008955	0.763853	0.035235	0.189138	0.002819
1	3632501	3637500	3610001-3665000	linkedSoft	0.007304	0.786096	0.005352	0.200615	0.000632
1	3637501	3642500	3615001-3670000	linkedSoft	0.004051	0.529473	0.000423	0.465756	0.000297
1	3642501	3647500	3620001-3675000	soft	0.000413	0.177535	4.8e-05	0.821554	0.00045
1	3647501	3652500	3625001-3680000	soft	0.000193	0.17811	9.3e-05	0.821345	0.000259
1	3652501	3657500	3630001-3685000	soft	0.002576	0.346769	0.000536	0.64958	0.000538
1	3657501	3662500	3635001-3690000	linkedSoft	0.000682	0.909887	0.004157	0.085169	0.000105
1	3662501	3667500	3640001-3695000	linkedSoft	0.001776	0.951804	0.013743	0.032513	0.000165
1	3667501	3672500	3645001-3700000	linkedSoft	0.000515	0.868745	0.056234	0.073939	0.000567
1	3672501	3677500	3650001-3705000	linkedSoft	0.003157	0.584751	0.000871	0.410949	0.000271
1	3677501	3682500	3655001-3710000	linkedSoft	0.004005	0.547848	0.00058	0.447258	0.000308
1	3682501	3687500	3660001-3715000	linkedSoft	0.006159	0.854029	0.004915	0.134647	0.00025
1	3687501	3692500	3665001-3720000	linkedSoft	0.000961	0.492586	0.018723	0.478744	0.008985
1	3692501	3697500	3670001-3725000	linkedSoft	0.000531	0.644664	0.046646	0.298492	0.009667
1	3752501	3757500	3730001-3785000	linkedSoft	0	0.81886	0.143176	0.036896	0.001069
1	3757501	3762500	3735001-3790000	linkedSoft	2.2e-05	0.708589	0.284371	0.006181	0.000837
1	3762501	3767500	3740001-3795000	linkedSoft	1e-05	0.965657	0.032898	0.001415	2e-05
1	3767501	3772500	3745001-3800000	linkedSoft	0.000278	0.820775	0.177614	0.001257	7.6e-05
1	3772501	3777500	3750001-3805000	soft	5.9e-05	0.139194	0.059146	0.515576	0.286024
1	3777501	3782500	3755001-3810000	soft	0	0.042532	0.007667	0.758804	0.190998
1	3782501	3787500	3760001-3815000	soft	0.00044	0.274989	0.065298	0.552146	0.107126
1	3787501	3792500	3765001-3820000	linkedSoft	5.6e-05	0.854145	0.058829	0.086003	0.000968
1	3792501	3797500	3770001-3825000	linkedSoft	6.5e-05	0.902954	0.09284	0.004093	4.8e-05
1	3797501	3802500	3775001-3830000	linkedSoft	1.3e-05	0.879826	0.11673	0.003397	3.4e-05
1	3802501	3807500	3780001-3835000	linkedSoft	1e-06	0.864396	0.134585	0.001012	6e-06
1	3807501	3812500	3785001-3840000	soft	1.3e-05	0.239495	0.006102	0.73422	0.02017
1	3812501	3817500	3790001-3845000	linkedSoft	8.1e-05	0.818147	0.05425	0.123749	0.003772
1	3817501	3822500	3795001-3850000	linkedSoft	0.000358	0.933548	0.052218	0.013632	0.000244
1	3822501	3827500	3800001-3855000	linkedSoft	0.000769	0.766312	0.037758	0.192469	0.002692
1	3827501	3832500	3805001-3860000	linkedSoft	0.000346	0.610904	0.067321	0.309153	0.012275
1	3832501	3837500	3810001-3865000	linkedSoft	0.00031	0.633609	0.064181	0.287677	0.014223
1	3837501	3842500	3815001-3870000	soft	0.005305	0.377607	0.004844	0.603225	0.00902
1	3842501	3847500	3820001-3875000	soft	0.003019	0.480181	0.003508	0.510683	0.002608
1	3847501	3852500	3825001-3880000	soft	0.030858	0.297631	0.000649	0.669643	0.001218
1	3852501	3857500	3830001-3885000	soft	0.049637	0.272534	0.002963	0.664394	0.010473
1	3857501	3862500	3835001-3890000	linkedSoft	0.038144	0.791216	0.0621	0.105148	0.003391
1	3917501	3922500	3895001-3950000	linkedSoft	7.2e-05	0.773113	0.005668	0.220755	0.000392
1	3922501	3927500	3900001-3955000	linkedSoft	0.000214	0.735339	0.010413	0.253102	0.000932
1	3927501	3932500	3905001-3960000	soft	2.1e-05	0.23332	0.011441	0.716389	0.038829
1	3932501	3937500	3910001-3965000	linkedSoft	0.000327	0.656197	0.065328	0.268152	0.009996
1	3937501	3942500	3915001-3970000	linkedSoft	0.035268	0.778821	0.006923	0.177361	0.001627
1	3942501	3947500	3920001-3975000	linkedSoft	0.031126	0.566211	0.005165	0.393625	0.003872
1	3947501	3952500	3925001-3980000	linkedSoft	0.12557	0.724729	0.06561	0.079612	0.00448
1	3952501	3957500	3930001-3985000	linkedSoft	0.313404	0.627621	0.040841	0.017887	0.000247
1	3957501	3962500	3935001-3990000	linkedSoft	0.149189	0.713344	0.070309	0.06637	0.000788
1	3962501	3967500	3940001-3995000	linkedSoft	0.05374	0.794567	0.026061	0.124818	0.000815
1	3967501	3972500	3945001-4000000	linkedSoft	0.009485	0.970516	0.014172	0.005792	3.5e-05
1	3972501	3977500	3950001-4005000	linkedSoft	0.006997	0.930001	0.007903	0.054759	0.000339
1	3977501	3982500	3955001-4010000	soft	0.061126	0.451719	0.000882	0.48491	0.001361
1	3982501	3987500	3960001-4015000	soft	0.005414	0.127852	0.000175	0.864276	0.002282
1	3987501	3992500	3965001-4020000	soft	0.019983	0.359466	0.002785	0.61207	0.005696
1	3992501	3997500	3970001-4025000	linkedSoft	0.095158	0.540707	0.012676	0.345648	0.005811
1	3997501	4002500	3975001-4030000	linkedSoft	0.025985	0.917777	0.000923	0.055281	3.4e-05
1	4002501	4007500	3980001-4035000	linkedSoft	0.002087	0.639418	0.003679	0.3538	0.001017
1	4007501	4012500	3985001-4040000	linkedSoft	0.017709	0.678208	0.017837	0.2822	0.004046
1	4012501	4017500	3990001-4045000	linkedSoft	0.000103	0.675756	0.27246	0.04701	0.004672
1	4017501	4022500	3995001-4050000	linkedSoft	0.000106	0.443413	0.301754	0.150351	0.104376
1	4022501	4027500	4000001-4055000	linkedSoft	4.2e-05	0.595636	0.23185	0.12921	0.043262
1	4027501	4032500	4005001-4060000	linkedSoft	1e-05	0.357624	0.272889	0.181291	0.188187
1	4032501	4037500	4010001-4065000	hard	1e-06	0.22466	0.253236	0.216838	0.305266
1	4037501	4042500	4015001-4070000	hard	1e-06	0.157327	0.294776	0.186517	0.361378
1	4042501	4047500	4020001-4075000	linkedSoft	0.000125	0.367527	0.250963	0.250889	0.130496
1	4047501	4052500	4025001-4080000	soft	6e-06	0.427323	0.068062	0.47649	0.028119
1	4052501	4057500	4030001-4085000	soft	1e-06	0.314365	0.095417	0.487649	0.102567
1	4057501	4062500	4035001-4090000	soft	1e-06	0.25513	0.133637	0.417378	0.193854
1	4062501	4067500	4040001-4095000	soft	1.2e-05	0.257112	0.197724	0.319665	0.225487
1	4067501	4072500	4045001-4100000	linkedSoft	0.086428	0.439537	0.016825	0.438843	0.018367
1	4072501	4077500	4050001-4105000	soft	0.072745	0.427834	0.000982	0.497942	0.000497
1	4077501	4082500	4055001-4110000	soft	0.026998	0.451492	0.005472	0.513374	0.002663
1	4082501	4087500	4060001-4115000	linkedSoft	0.001907	0.705678	0.014158	0.276977	0.00128
1	4087501	4092500	4065001-4120000	linkedSoft	0.000824	0.673369	0.013335	0.309747	0.002725
1	4092501	4097500	4070001-4125000	linkedSoft	0.003215	0.955762	0.035232	0.005653	0.000138
1	4097501	4102500	4075001-4130000	linkedSoft	0.040943	0.941063	0.005202	0.012727	6.5e-05
1	4102501	4107500	4080001-4135000	soft	0.000655	0.303016	9.7e-05	0.696076	0.000156
1	4107501	4112500	4085001-4140000	soft	4.6e-05	0.149933	7.8e-05	0.849543	0.000399
1	4112501	4117500	4090001-4145000	linkedSoft	2.7e-05	0.552926	0.000456	0.446371	0.00022
1	4117501	4122500	4095001-4150000	soft	8.2e-05	0.459924	0.005836	0.529688	0.004469
1	4122501	4127500	4100001-4155000	soft	4.1e-05	0.28092	0.006379	0.695284	0.017376
1	4127501	4132500	4105001-4160000	soft	8.2e-05	0.303047	0.008295	0.671034	0.017542
1	4132501	4137500	4110001-4165000	linkedSoft	2.6e-05	0.524548	0.037886	0.423297	0.014243
1	4137501	4142500	4115001-4170000	linkedSoft	3e-05	0.693947	0.026443	0.275045	0.004535
1	4142501	4147500	4120001-4175000	linkedSoft	0.002355	0.642361	0.013215	0.338661	0.003409
1	4147501	4152500	4125001-4180000	linkedSoft	0.007316	0.725468	0.002268	0.264605	0.000344
1	4152501	4157500	4130001-4185000	soft	0.007704	0.362993	0.002313	0.621836	0.005154
1	4157501	4162500	4135001-4190000	soft	0.001054	0.477484	0.004534	0.510491	0.006437
1	4162501	4167500	4140001-4195000	soft	0.000623	0.355272	0.001567	0.638743	0.003795
1	4167501	4172500	4145001-4200000	soft	5.5e-05	0.293914	0.012893	0.663688	0.029451
1	4172501	4177500	4150001-4205000	soft	0.000147	0.353128	0.003678	0.6373	0.005748
1	4177501	4182500	4155001-4210000	linkedSoft	0.000806	0.645089	0.043414	0.302392	0.008299
1	4182501	4187500	4160001-4215000	linkedSoft	0.00058	0.523969	0.005942	0.4666	0.002908
1	4187501	4192500	4165001-4220000	linkedSoft	0.002495	0.64776	0.017975	0.328004	0.003767
1	4192501	4197500	4170001-4225000	linkedSoft	0.001424	0.462953	0.079357	0.421014	0.035252
1	4197501	4202500	4175001-4230000	soft	0.000428	0.426132	0.008487	0.557101	0.007851
1	4202501	4207500	4180001-4235000	linkedSoft	4e-06	0.944992	0.053983	0.001018	2e-06
1	4262501	4267500	4240001-4295000	soft	1e-06	0.48541	0.013824	0.494934	0.005831
1	4267501	4272500	4245001-4300000	linkedSoft	6e-06	0.698571	0.036496	0.260188	0.00474
1	4272501	4277500	4250001-4305000	linkedSoft	1e-06	0.592429	0.021309	0.38119	0.005071
1	4277501	4282500	4255001-4310000	linkedSoft	8e-06	0.511352	0.15873	0.282882	0.047027
1	4282501	4287500	4260001-4315000	soft	1e-06	0.292741	0.196411	0.30068	0.210167
1	4287501	4292500	4265001-4320000	hard	0.00011	0.232696	0.239319	0.26019	0.267684
1	4292501	4297500	4270001-4325000	linkedSoft	0.000709	0.545579	0.18725	0.233064	0.033397
1	4297501	4302500	4275001-4330000	soft	1.6e-05	0.439082	0.038072	0.503629	0.019201
1	4302501	4307500	4280001-4335000	soft	1e-06	0.380401	0.020346	0.578902	0.02035
1	4307501	4312500	4285001-4340000	soft	1e-06	0.366056	0.046609	0.534188	0.053146
1	4312501	4317500	4290001-4345000	soft	4e-06	0.339242	0.05049	0.524478	0.085786
1	4317501	4322500	4295001-4350000	soft	0.00091	0.237569	0.059025	0.553073	0.149423
1	4322501	4327500	4300001-4355000	linkedSoft	0.005212	0.533951	0.075772	0.34477	0.040295
1	4327501	4332500	4305001-4360000	linkedSoft	0.016163	0.958046	0.017171	0.00855	7e-05
1	4332501	4337500	4310001-4365000	linkedSoft	0.000102	0.988091	0.011768	4e-05	0
1	4337501	4342500	4315001-4370000	linkedSoft	1.4e-05	0.96953	0.03003	0.000426	1e-06
1	4342501	4347500	4320001-4375000	linkedSoft	2e-06	0.937895	0.061682	0.000419	3e-06
1	4347501	4352500	4325001-4380000	linkedSoft	0.000722	0.62862	0.072602	0.284329	0.013726
1	4352501	4357500	4330001-4385000	soft	0.001621	0.35415	0.009263	0.623207	0.011759
1	4357501	4362500	4335001-4390000	soft	0.002479	0.133074	0.000838	0.854301	0.009308
1	4362501	4367500	4340001-4395000	soft	0.003671	0.072356	4.5e-05	0.922442	0.001486
1	4367501	4372500	4345001-4400000	soft	0.016843	0.440967	0.004876	0.527857	0.009456
1	4372501	4377500	4350001-4405000	linkedSoft	0.003377	0.541649	0.18976	0.218328	0.046887
1	4377501	4382500	4355001-4410000	linkedSoft	0.000282	0.772513	0.221452	0.005303	0.00045
1	4382501	4387500	4360001-4415000	linkedSoft	0.000749	0.717292	0.271023	0.009394	0.001542
1	4387501	4392500	4365001-4420000	linkedSoft	0.009374	0.660118	0.122229	0.186371	0.021908
1	4392501	4397500	4370001-4425000	linkedSoft	0.001595	0.665522	0.09449	0.212743	0.025649
1	4397501	4402500	4375001-4430000	soft	0.004727	0.403092	0.055941	0.434654	0.101587
1	4402501	4407500	4380001-4435000	soft	0.000193	0.249297	0.183248	0.293623	0.273639
1	4407501	4412500	4385001-4440000	soft	0.001012	0.281273	0.163014	0.329009	0.225691
1	4412501	4417500	4390001-4445000	linkedSoft	7e-05	0.45861	0.24892	0.186237	0.106163
1	4417501	4422500	4395001-4450000	linkedSoft	0.00235	0.577339	0.080704	0.296589	0.043019
1	4422501	4427500	4400001-4455000	hard	0.000134	0.192525	0.229695	0.242434	0.335212
1	4427501	4432500	4405001-4460000	soft	6.7e-05	0.187768	0.170492	0.321038	0.320635
1	4432501	4437500	4410001-4465000	linkedSoft	0.008425	0.43044	0.065699	0.398122	0.097314
1	4437501	4442500	4415001-4470000	linkedSoft	0.001329	0.531275	0.045769	0.363695	0.057932
1	4442501	4447500	4420001-4475000	linkedSoft	0.00135	0.521426	0.027183	0.409473	0.040568
1	4447501	4452500	4425001-4480000	linkedSoft	0.003648	0.477279	0.023697	0.433343	0.062033
1	4452501	4457500	4430001-4485000	linkedSoft	0.005255	0.507757	0.083644	0.347596	0.055748
1	4457501	4462500	4435001-4490000	soft	0.016735	0.392295	0.019449	0.534501	0.03702
1	4462501	4467500	4440001-4495000	linkedSoft	0.006174	0.639463	0.060471	0.278091	0.015801
1	4467501	4472500	4445001-4500000	linkedSoft	0.001616	0.643163	0.063322	0.278086	0.013813
1	4472501	4477500	4450001-4505000	soft	0.007162	0.390366	0.097458	0.400395	0.104619
1	4477501	4482500	4455001-4510000	soft	0.020077	0.390565	0.037298	0.506579	0.045481
1	4482501	4487500	4460001-4515000	soft	0.011796	0.357596	0.015274	0.590814	0.024521
1	4487501	4492500	4465001-4520000	linkedSoft	0.000393	0.592585	0.321261	0.07131	0.014451
1	4492501	4497500	4470001-4525000	linkedSoft	4.2e-05	0.55006	0.438455	0.007876	0.003567
1	4497501	4502500	4475001-4530000	linkedSoft	0.000636	0.86573	0.118619	0.013638	0.001378
1	4502501	4507500	4480001-4535000	linkedSoft	0.008588	0.498149	0.187585	0.234973	0.070706
1	4562501	4567500	4540001-4595000	linkedSoft	0.00361	0.509685	0.248006	0.21007	0.028629
1	4567501	4572500	4545001-4600000	linkedSoft	0.001165	0.556865	0.222026	0.183935	0.036009
1	4572501	4577500	4550001-4605000	linkedSoft	0.001461	0.675583	0.176448	0.134188	0.01232
1	4577501	4582500	4555001-4610000	linkedSoft	0.00292	0.756556	0.155752	0.078674	0.006098
1	4582501	4587500	4560001-4615000	soft	0.001289	0.256385	0.124331	0.391241	0.226755
1	4587501	4592500	4565001-4620000	soft	0.00014	0.232017	0.070641	0.510244	0.186958
1	4592501	4597500	4570001-4625000	linkedSoft	6.1e-05	0.709691	0.083098	0.202377	0.004773
1	4597501	4602500	4575001-4630000	linkedSoft	4e-06	0.851129	0.094213	0.053593	0.001061
1	4667501	4672500	4645001-4700000	linkedSoft	0	0.802305	0.180599	0.016596	0.0005
1	4672501	4677500	4650001-4705000	linkedSoft	1e-06	0.876934	0.108907	0.014023	0.000136
1	4677501	4682500	4655001-4710000	linkedSoft	2.6e-05	0.871292	0.065906	0.06196	0.000816
1	4682501	4687500	4660001-4715000	linkedSoft	1.4e-05	0.644216	0.009452	0.344201	0.002116
1	4687501	4692500	4665001-4720000	soft	0.000149	0.417335	0.030685	0.520422	0.031409
1	4692501	4697500	4670001-4725000	linkedSoft	7.4e-05	0.500463	0.026112	0.461263	0.012087
1	4697501	4702500	4675001-4730000	soft	6.2e-05	0.470161	0.014147	0.507327	0.008303
1	4702501	4707500	4680001-4735000	linkedSoft	0.001669	0.976092	0.010563	0.011644	3.3e-05
1	4707501	4712500	4685001-4740000	linkedSoft	0.000963	0.864247	0.01667	0.117416	0.000704
1	4712501	4717500	4690001-4745000	soft	0.000206	0.32487	0.018276	0.604393	0.052255
1	4717501	4722500	4695001-4750000	soft	3.1e-05	0.132161	0.003255	0.82588	0.038674
1	4722501	4727500	4700001-4755000	soft	0.000502	0.211577	0.004569	0.748842	0.03451
1	4727501	4732500	4705001-4760000	soft	0.002437	0.349481	0.002321	0.637753	0.008008
1	4732501	4737500	4710001-4765000	linkedSoft	0.001441	0.915645	0.004218	0.078606	9.1e-05
1	4737501	4742500	4715001-4770000	linkedSoft	9e-06	0.923341	0.076189	0.000459	2e-06
1	4742501	4747500	4720001-4775000	linkedSoft	5e-06	0.913737	0.085782	0.000474	2e-06
1	4747501	4752500	4725001-4780000	linkedSoft	3e-05	0.890409	0.096851	0.012602	0.000108
1	4752501	4757500	4730001-4785000	linkedSoft	1.8e-05	0.929406	0.069362	0.001201	1.3e-05
1	4757501	4762500	4735001-4790000	soft	0.002251	0.38438	0.029369	0.538684	0.045316
1	4762501	4767500	4740001-4795000	soft	2.9e-05	0.23444	0.010934	0.734441	0.020157
1	4767501	4772500	4745001-4800000	soft	0.001231	0.232346	0.004545	0.754311	0.007567
1	4772501	4777500	4750001-4805000	linkedSoft	0.002284	0.696777	0.011237	0.287299	0.002403
1	4777501	4782500	4755001-4810000	linkedSoft	0.000145	0.671589	0.01369	0.312127	0.002449
1	4782501	4787500	4760001-4815000	linkedSoft	0.000217	0.698047	0.101196	0.194948	0.005592
1	4787501	4792500	4765001-4820000	soft	0.000726	0.301076	0.077804	0.529605	0.090789
1	4792501	4797500	4770001-4825000	linkedSoft	0.002091	0.605908	0.273933	0.105135	0.012933
1	4797501	4802500	4775001-4830000	linkedSoft	0.051647	0.546503	0.1583	0.221227	0.022321
1	4802501	4807500	4780001-4835000	soft	0.010692	0.311635	0.045451	0.564599	0.067623
1	4862501	4867500	4840001-4895000	soft	0.000679	0.214521	0.006354	0.74862	0.029827
1	4867501	4872500	4845001-4900000	linkedSoft	0.000903	0.578476	0.075341	0.331369	0.013911
1	4872501	4877500	4850001-4905000	linkedSoft	8.7e-05	0.932201	0.029898	0.037753	6e-05
1	4937501	4942500	4915001-4970000	linkedSoft	0.000104	0.886308	0.002127	0.111383	7.8e-05
1	4942501	4947500	4920001-4975000	soft	0.000699	0.340296	0.0005	0.656881	0.001624
1	4947501	4952500	4925001-4980000	soft	0.000889	0.33203	0.016396	0.632188	0.018497
1	4952501	4957500	4930001-4985000	soft	0.000242	0.20593	0.003263	0.773243	0.017322
1	4957501	4962500	4935001-4990000	soft	0.0003	0.362845	0.027207	0.567344	0.042304
1	4962501	4967500	4940001-4995000	linkedSoft	0.000853	0.878137	0.056658	0.063369	0.000982
1	4967501	4972500	4945001-5000000	linkedSoft	0.002776	0.812596	0.084229	0.097172	0.003226
1	4972501	4977500	4950001-5005000	soft	0.000318	0.405984	0.048609	0.500838	0.044252
1	4977501	4982500	4955001-5010000	linkedSoft	0.000115	0.437793	0.099003	0.425874	0.037215
1	4982501	4987500	4960001-5015000	linkedSoft	0.000385	0.829416	0.089693	0.078477	0.002029
1	4987501	4992500	4965001-5020000	linkedSoft	2.3e-05	0.957384	0.020157	0.022358	8e-05
1	4992501	4997500	4970001-5025000	linkedSoft	1e-06	0.847785	0.151019	0.001175	2e-05
1	5052501	5057500	5030001-5085000	linkedSoft	1e-05	0.826887	0.172628	0.000465	1e-05
1	5057501	5062500	5035001-5090000	soft	0.001186	0.475671	0.01873	0.494437	0.009975
1	5062501	5067500	5040001-5095000	soft	9e-05	0.242224	0.001871	0.74952	0.006295
1	5067501	5072500	5045001-5100000	soft	0.000473	0.419384	0.011707	0.55688	0.011556
1	5072501	5077500	5050001-5105000	linkedSoft	0.000841	0.530659	0.032672	0.417522	0.018306
1	5077501	5082500	5055001-5110000	soft	0.010959	0.416418	0.011808	0.54466	0.016154
1	5082501	5087500	5060001-5115000	soft	0.008677	0.27471	0.008777	0.67385	0.033986
1	5087501	5092500	5065001-5120000	linkedSoft	0.002326	0.884789	0.012623	0.099961	0.000301
1	5092501	5097500	5070001-5125000	soft	0.017923	0.360035	0.001696	0.618223	0.002124
1	5097501	5102500	5075001-5130000	soft	0.003094	0.191454	0.000423	0.802285	0.002744
1	5102501	5107500	5080001-5135000	linkedSoft	0.000634	0.907258	0.020528	0.071442	0.000138
1	5107501	5112500	5085001-5140000	linkedSoft	2.1e-05	0.971229	0.019754	0.008984	1.1e-05
1	5112501	5117500	5090001-5145000	linkedSoft	0.000138	0.892499	0.006785	0.100396	0.000182
1	5117501	5122500	5095001-5150000	linkedSoft	3.1e-05	0.908663	0.005823	0.085421	6.2e-05
1	5122501	5127500	5100001-5155000	linkedSoft	0.000153	0.747398	0.052208	0.197297	0.002944
1	5127501	5132500	5105001-5160000	soft	4.6e-05	0.175321	0.010703	0.745453	0.068477
1	5192501	5197500	5170001-5225000	soft	4e-06	0.46574	0.030181	0.487685	0.01639
1	5197501	5202500	5175001-5230000	linkedSoft	8e-06	0.693512	0.015506	0.288841	0.002133
1	5202501	5207500	5180001-5235000	soft	0.000133	0.464127	0.04225	0.469659	0.023831
1	5207501	5212500	5185001-5240000	linkedSoft	0.000423	0.68397	0.235044	0.07304	0.007522
1	5212501	5217500	5190001-5245000	linkedSoft	0.00188	0.55222	0.018569	0.418049	0.009282
1	5217501	5222500	5195001-5250000	soft	9.8e-05	0.448261	0.01471	0.524457	0.012473
1	5222501	5227500	5200001-5255000	linkedSoft	2e-06	0.589526	0.015057	0.393873	0.001541
1	5227501	5232500	5205001-5260000	linkedSoft	0.003311	0.860744	0.021891	0.113156	0.000898
1	5232501	5237500	5210001-5265000	linkedSoft	0.043234	0.573281	0.004864	0.375709	0.002912
1	5237501	5242500	5215001-5270000	soft	0.00519	0.255873	0.002419	0.727857	0.008661
1	5242501	5247500	5220001-5275000	soft	0.002334	0.213793	0.004076	0.763741	0.016056
1	5247501	5252500	5225001-5280000	soft	0.001852	0.174629	0.004065	0.784455	0.034999
1	5252501	5257500	5230001-5285000	linkedSoft	0.00165	0.545383	0.003093	0.448366	0.001508
1	5257501	5262500	5235001-5290000	linkedSoft	0.001051	0.954885	0.03111	0.012878	7.6e-05
1	5262501	5267500	5240001-5295000	linkedSoft	0.000768	0.871835	0.117367	0.009861	0.000169
1	5267501	5272500	5245001-5300000	linkedSoft	0.000182	0.806334	0.177317	0.01576	0.000406
1	5272501	5277500	5250001-5305000	linkedSoft	0.000173	0.585453	0.390855	0.019094	0.004425
1	5277501	5282500	5255001-5310000	soft	0.011954	0.28209	0.130876	0.3786	0.196481
1	5282501	5287500	5260001-5315000	linkedSoft	0.000399	0.770278	0.150566	0.074557	0.004201
1	5287501	5292500	5265001-5320000	linkedSoft	0.004168	0.545281	0.063719	0.3586	0.028232
1	5292501	5297500	5270001-5325000	soft	0.000774	0.368814	0.000291	0.629347	0.000774
1	5297501	5302500	5275001-5330000	soft	0.002429	0.483309	0.012735	0.486167	0.01536
1	5302501	5307500	5280001-5335000	soft	0.005695	0.397467	0.003779	0.577979	0.01508
1	5307501	5312500	5285001-5340000	linkedHard	1e-06	0.36099	0.384917	0.125808	0.128284
1	5312501	5317500	5290001-5345000	linkedSoft	1.4e-05	0.517637	0.362308	0.074186	0.045855
1	5317501	5322500	5295001-5350000	linkedSoft	1e-06	0.920676	0.0781	0.0012	2.3e-05
1	5322501	5327500	5300001-5355000	linkedSoft	7e-06	0.813008	0.109346	0.073836	0.003802
1	5327501	5332500	5305001-5360000	soft	1.9e-05	0.202267	0.115328	0.413835	0.268551
1	5332501	5337500	5310001-5365000	soft	1e-06	0.083854	0.050163	0.536261	0.329721
1	5337501	5342500	5315001-5370000	soft	0.000224	0.190209	0.024315	0.667417	0.117835
1	5342501	5347500	5320001-5375000	linkedSoft	5.6e-05	0.736919	0.069172	0.189809	0.004044
1	5347501	5352500	5325001-5380000	linkedSoft	0.000259	0.74533	0.031476	0.220277	0.002658
1	5352501	5357500	5330001-5385000	linkedSoft	6.7e-05	0.663583	0.20187	0.123001	0.011478
1	5357501	5362500	5335001-5390000	linkedSoft	0.000351	0.577952	0.32251	0.084416	0.014771
1	5362501	5367500	5340001-5395000	neutral	0.754024	0.227159	0.005681	0.01289	0.000246
1	5367501	5372500	5345001-5400000	soft	0.032477	0.368792	0.022471	0.546008	0.030252
1	5372501	5377500	5350001-5405000	linkedSoft	0.002883	0.503387	0.07381	0.390983	0.028936
1	5377501	5382500	5355001-5410000	linkedSoft	0.003377	0.692583	0.080446	0.212941	0.010654
1	5382501	5387500	5360001-5415000	linkedSoft	0.00298	0.400025	0.117881	0.395799	0.083316
1	5387501	5392500	5365001-5420000	linkedSoft	0.000499	0.543717	0.377138	0.062778	0.015868
1	5392501	5397500	5370001-5425000	linkedSoft	0.001526	0.411052	0.375768	0.126842	0.084812
1	5397501	5402500	5375001-5430000	soft	0.005878	0.297172	0.069663	0.484595	0.142692
1	5402501	5407500	5380001-5435000	soft	0.030911	0.445145	0.039029	0.452917	0.031998
1	5407501	5412500	5385001-5440000	linkedSoft	6.1e-05	0.601341	0.384414	0.012544	0.001639
1	5412501	5417500	5390001-5445000	linkedSoft	0.002017	0.739882	0.189215	0.062629	0.006257
1	5417501	5422500	5395001-5450000	linkedSoft	0.000702	0.973839	0.006668	0.01876	3.2e-05
1	5422501	5427500	5400001-5455000	linkedSoft	0.000553	0.944369	0.043176	0.011768	0.000133
1	5427501	5432500	5405001-5460000	soft	0.00686	0.432476	0.034149	0.464014	0.062501
1	5432501	5437500	5410001-5465000	soft	6.1e-05	0.366773	0.037909	0.567349	0.027907
1	5437501	5442500	5415001-5470000	linkedSoft	2e-06	0.872181	0.068681	0.05846	0.000676
1	5442501	5447500	5420001-5475000	linkedSoft	2e-06	0.883995	0.038288	0.076379	0.001335
1	5447501	5452500	5425001-5480000	linkedSoft	1.1e-05	0.910716	0.084395	0.004686	0.000192
1	5452501	5457500	5430001-5485000	soft	2.1e-05	0.303569	0.10468	0.41884	0.172889
1	5457501	5462500	5435001-5490000	soft	2e-06	0.210667	0.057739	0.548202	0.18339
1	5462501	5467500	5440001-5495000	soft	1e-06	0.164387	0.039591	0.622324	0.173697
1	5467501	5472500	5445001-5500000	soft	8e-06	0.457577	0.031212	0.485361	0.025842
1	5472501	5477500	5450001-5505000	linkedSoft	3e-06	0.567553	0.031897	0.388882	0.011665
1	5477501	5482500	5455001-5510000	linkedSoft	0	0.793616	0.058351	0.145642	0.002391
1	5542501	5547500	5520001-5575000	soft	0.004648	0.29173	0.078291	0.463427	0.161904
1	5547501	5552500	5525001-5580000	soft	0.000364	0.160139	0.015363	0.693037	0.131097
1	5552501	5557500	5530001-5585000	soft	0.002993	0.306009	0.083532	0.472213	0.135253
1	5557501	5562500	5535001-5590000	linkedSoft	0.000187	0.516808	0.034903	0.437318	0.010784
1	5562501	5567500	5540001-5595000	linkedSoft	9.8e-05	0.962171	0.023253	0.014454	2.3e-05
1	5567501	5572500	5545001-5600000	soft	0.000132	0.448495	0.018598	0.522172	0.010603
1	5572501	5577500	5550001-5605000	linkedSoft	3e-05	0.897856	0.005588	0.096466	5.9e-05
1	5577501	5582500	5555001-5610000	linkedSoft	0.000876	0.821142	0.008996	0.168605	0.000381
1	5582501	5587500	5560001-5615000	linkedSoft	5.8e-05	0.947701	0.048416	0.003802	2.3e-05
1	5587501	5592500	5565001-5620000	linkedSoft	1.9e-05	0.97574	0.006881	0.01735	1e-05
1	5592501	5597500	5570001-5625000	linkedSoft	0.000383	0.680477	0.096241	0.215691	0.007207
1	5597501	5602500	5575001-5630000	soft	7.7e-05	0.291924	0.066553	0.555029	0.086417
1	5602501	5607500	5580001-5635000	linkedSoft	0.000656	0.373794	0.163868	0.371044	0.090638
1	5607501	5612500	5585001-5640000	soft	0.000651	0.422439	0.028173	0.527325	0.021412
1	5612501	5617500	5590001-5645000	linkedSoft	4e-05	0.852264	0.100787	0.04615	0.000758
1	5617501	5622500	5595001-5650000	linkedSoft	0.000173	0.808146	0.140273	0.049765	0.001642
1	5622501	5627500	5600001-5655000	linkedSoft	0.000161	0.61079	0.045442	0.334948	0.008658
1	5627501	5632500	5605001-5660000	linkedSoft	0.005014	0.649325	0.263869	0.070056	0.011736
1	5632501	5637500	5610001-5665000	linkedSoft	0.012403	0.740318	0.165237	0.07265	0.009392
1	5727501	5732500	5705001-5760000	soft	0.001204	0.379653	0.007356	0.60416	0.007627
1	5732501	5737500	5710001-5765000	soft	0.001652	0.358213	0.001862	0.635144	0.003128
1	5737501	5742500	5715001-5770000	soft	0.000676	0.326002	0.004835	0.658186	0.010301
1	5742501	5747500	5720001-5775000	soft	0.016569	0.395351	0.03471	0.500458	0.052912
1	5747501	5752500	5725001-5780000	soft	0.00151	0.409823	0.012013	0.55003	0.026624
1	5752501	5757500	5730001-5785000	linkedSoft	0.003745	0.487597	0.020295	0.468593	0.019771
1	5757501	5762500	5735001-5790000	linkedSoft	0.000647	0.407771	0.147759	0.321299	0.122523
1	5762501	5767500	5740001-5795000	linkedSoft	0.005918	0.595955	0.036096	0.334313	0.027719
1	5767501	5772500	5745001-5800000	linkedSoft	0.00529	0.71114	0.106557	0.158392	0.01862
1	5772501	5777500	5750001-5805000	linkedSoft	0.008915	0.862064	0.095142	0.032243	0.001636
1	5777501	5782500	5755001-5810000	linkedSoft	0.006469	0.956531	0.024537	0.012218	0.000246
1	5782501	5787500	5760001-5815000	linkedSoft	0.000101	0.591107	0.269836	0.110746	0.028209
1	5787501	5792500	5765001-5820000	soft	2.5e-05	0.372406	0.058841	0.507331	0.061397
1	5792501	5797500	5770001-5825000	soft	8.5e-05	0.298074	0.045274	0.559976	0.096591
1	5797501	5802500	5775001-5830000	linkedSoft	0.000168	0.401189	0.193661	0.295395	0.109587
1	5802501	5807500	5780001-5835000	soft	0.000227	0.377084	0.035622	0.533357	0.05371
1	5807501	5812500	5785001-5840000	soft	3.1e-05	0.302943	0.134348	0.425586	0.137092
1	5812501	5817500	5790001-5845000	linkedSoft	0.001299	0.395905	0.139255	0.368781	0.094759
1	5817501	5822500	5795001-5850000	linkedSoft	0.000112	0.51458	0.060203	0.397019	0.028085
1	5822501	5827500	5800001-5855000	soft	1.8e-05	0.420418	0.07409	0.45079	0.054684
1	5827501	5832500	5805001-5860000	linkedSoft	7.5e-05	0.653387	0.087682	0.250091	0.008764
1	5832501	5837500	5810001-5865000	linkedSoft	1e-06	0.782163	0.164444	0.05084	0.002552
1	5837501	5842500	5815001-5870000	linkedSoft	2e-06	0.757366	0.15696	0.079617	0.006054
1	5842501	5847500	5820001-5875000	soft	3.5e-05	0.365547	0.167847	0.369594	0.096977
1	5847501	5852500	5825001-5880000	soft	0	0.077319	0.002206	0.887108	0.033366
1	5852501	5857500	5830001-5885000	soft	0.000303	0.09218	4.4e-05	0.905439	0.002034
1	5857501	5862500	5835001-5890000	linkedSoft	0.000777	0.484502	0.024941	0.459306	0.030474
1	5862501	5867500	5840001-5895000	linkedSoft	0.000176	0.6439	0.043926	0.303335	0.008663
1	5867501	5872500	5845001-5900000	linkedSoft	0.000356	0.85544	0.084943	0.058412	0.000849
1	5872501	5877500	5850001-5905000	linkedSoft	0.00862	0.612955	0.25903	0.105965	0.01343
1	5877501	5882500	5855001-5910000	linkedSoft	0.062673	0.579279	0.005435	0.349603	0.003011
1	5882501	5887500	5860001-5915000	soft	0.363457	0.183524	0.017888	0.395323	0.039809
1	5887501	5892500	5865001-5920000	soft	0.399448	0.142827	0.004644	0.441103	0.011978
1	5892501	5897500	5870001-5925000	soft	0.155519	0.332001	0.058482	0.398099	0.055899
1	5897501	5902500	5875001-5930000	linkedSoft	0.012425	0.579713	0.092973	0.288957	0.025932
1	5902501	5907500	5880001-5935000	linkedSoft	0.001819	0.905085	0.029351	0.063194	0.00055
1	5907501	5912500	5885001-5940000	linkedSoft	0.000751	0.788707	0.050153	0.156692	0.003698
1	5912501	5917500	5890001-5945000	soft	0.000297	0.387967	0.007064	0.592708	0.011963
1	5917501	5922500	5895001-5950000	soft	0.008325	0.332435	0.003044	0.651338	0.004859
1	5922501	5927500	5900001-5955000	soft	0.015106	0.329726	0.002257	0.648677	0.004234
1	5927501	5932500	5905001-5960000	linkedSoft	0.001831	0.681093	0.015184	0.298796	0.003095
1	5932501	5937500	5910001-5965000	linkedSoft	0.055428	0.587111	0.105635	0.222059	0.029767
1	5937501	5942500	5915001-5970000	linkedSoft	0.002611	0.73234	0.238772	0.024798	0.001479
1	5942501	5947500	5920001-5975000	linkedSoft	0.00137	0.703208	0.117633	0.169482	0.008307
1	5947501	5952500	5925001-5980000	linkedSoft	0.000167	0.762641	0.078115	0.152761	0.006315
1	5952501	5957500	5930001-5985000	linkedSoft	0.000628	0.765615	0.066375	0.160794	0.006589
1	6022501	6027500	6000001-6055000	linkedSoft	0	0.923	0.074485	0.002503	1.2e-05
1	6122501	6127500	6100001-6155000	linkedSoft	0.000355	0.708376	0.285993	0.004621	0.000655
1	6127501	6132500	6105001-6160000	linkedSoft	8e-06	0.873732	0.126099	0.000154	7e-06
1	6132501	6137500	6110001-6165000	linkedSoft	7.9e-05	0.750783	0.234539	0.013068	0.001531
1	6137501	6142500	6115001-6170000	soft	2e-06	0.354554	0.039421	0.543231	0.062793
1	6142501	6147500	6120001-6175000	soft	0	0.214591	0.022134	0.682667	0.080609
1	6147501	6152500	6125001-6180000	soft	3e-06	0.347585	0.035696	0.56159	0.055125
1	6152501	6157500	6130001-6185000	soft	0	0.402708	0.032846	0.54653	0.017916
1	6157501	6162500	6135001-6190000	soft	0	0.36939	0.03676	0.541433	0.052417
1	6162501	6167500	6140001-6195000	linkedSoft	2e-06	0.654045	0.235868	0.097586	0.012499
1	6167501	6172500	6145001-6200000	linkedSoft	2e-06	0.410225	0.269251	0.206569	0.113954
1	6172501	6177500	6150001-6205000	soft	7.9e-05	0.468493	0.025178	0.49024	0.01601
1	6177501	6182500	6155001-6210000	linkedSoft	1.1e-05	0.519565	0.41339	0.038685	0.02835
1	6182501	6187500	6160001-6215000	linkedSoft	0.00142	0.538909	0.296772	0.104977	0.057922
1	6187501	6192500	6165001-6220000	linkedSoft	0.000907	0.653283	0.301009	0.038215	0.006586
1	6192501	6197500	6170001-6225000	soft	0.00316	0.418528	0.086312	0.423914	0.068086
1	6197501	6202500	6175001-6230000	linkedSoft	0.00243	0.744268	0.153396	0.089215	0.010691
1	6202501	6207500	6180001-6235000	soft	0.001057	0.379639	0.015649	0.584117	0.019538
1	6207501	6212500	6185001-6240000	soft	0.000661	0.429724	0.018811	0.526661	0.024143
1	6212501	6217500	6190001-6245000	soft	0.001696	0.323545	0.006403	0.652649	0.015707
1	6217501	6222500	6195001-6250000	soft	0.000536	0.362744	0.005331	0.621105	0.010285
1	6222501	6227500	6200001-6255000	linkedSoft	0.00117	0.685169	0.041682	0.265528	0.006451
1	6227501	6232500	6205001-6260000	soft	0.000827	0.433476	0.022146	0.523365	0.020186
1	6232501	6237500	6210001-6265000	soft	0.001035	0.290676	0.086166	0.480921	0.141202
1	6237501	6242500	6215001-6270000	linkedSoft	0.010509	0.534673	0.222371	0.199215	0.033231
1	6242501	6247500	6220001-6275000	linkedSoft	0.020404	0.619761	0.196327	0.125977	0.037532
1	6247501	6252500	6225001-6280000	soft	0.024847	0.307754	0.115247	0.362865	0.189287
1	6252501	6257500	6230001-6285000	soft	0.071036	0.280591	0.091168	0.397661	0.159545
1	6257501	6262500	6235001-6290000	linkedSoft	0.278649	0.548856	0.072209	0.092269	0.008017
1	6262501	6267500	6240001-6295000	neutral	0.73856	0.244533	0.000727	0.016148	3.2e-05
1	6267501	6272500	6245001-6300000	linkedSoft	0.120326	0.79027	0.001533	0.087797	7.4e-05
1	6272501	6277500	6250001-6305000	linkedSoft	0.001491	0.838597	0.153253	0.006479	0.000181
1	6277501	6282500	6255001-6310000	linkedSoft	0.00014	0.867036	0.132488	0.000333	2e-06
1	6282501	6287500	6260001-6315000	linkedSoft	0.000332	0.867455	0.130582	0.00161	2.1e-05
1	6287501	6292500	6265001-6320000	linkedSoft	0.004313	0.899577	0.057697	0.038076	0.000337
1	6292501	6297500	6270001-6325000	soft	0.003573	0.215899	0.003585	0.760436	0.016508
1	6297501	6302500	6275001-6330000	soft	0.000868	0.165107	0.003175	0.818013	0.012838
1	6302501	6307500	6280001-6335000	soft	6.7e-05	0.311553	0.010096	0.669124	0.00916
1	6367501	6372500	6345001-6400000	linkedSoft	1e-06	0.562038	0.089529	0.327595	0.020837
1	6372501	6377500	6350001-6405000	linkedSoft	1.7e-05	0.685065	0.139089	0.165034	0.010793
1	6377501	6382500	6355001-6410000	linkedSoft	2.3e-05	0.746688	0.198616	0.049209	0.005463
1	6382501	6387500	6360001-6415000	linkedSoft	4.7e-05	0.864538	0.135138	0.000271	6e-06
1	6387501	6392500	6365001-6420000	linkedSoft	0.000104	0.907564	0.091605	0.000719	8e-06
1	6392501	6397500	6370001-6425000	linkedSoft	0.00777	0.926248	0.009728	0.056139	0.000115
1	6397501	6402500	6375001-6430000	linkedSoft	0.015137	0.838912	0.018103	0.126939	0.000909
1	6402501	6407500	6380001-6435000	soft	0.008764	0.187996	0.014321	0.706149	0.08277
1	6407501	6412500	6385001-6440000	soft	0.001803	0.207409	0.030901	0.629269	0.130618
1	6412501	6417500	6390001-6445000	soft	0.003568	0.239347	0.093607	0.474859	0.188619
1	6482501	6487500	6460001-6515000	linkedSoft	0.00033	0.800921	0.12537	0.070745	0.002635
1	6487501	6492500	6465001-6520000	linkedSoft	0.005306	0.722558	0.10465	0.156604	0.010883
1	6492501	6497500	6470001-6525000	soft	0.214799	0.204215	0.009666	0.537706	0.033613
1	6497501	6502500	6475001-6530000	neutral	0.538004	0.350673	0.004152	0.105172	0.001999
1	6502501	6507500	6480001-6535000	neutral	0.765629	0.191569	0.022726	0.01871	0.001365
1	6507501	6512500	6485001-6540000	neutral	0.899798	0.032558	0.042113	0.015052	0.010479
1	6512501	6517500	6490001-6545000	neutral	0.517157	0.428584	0.019697	0.034126	0.000437
1	6517501	6522500	6495001-6550000	linkedSoft	0.388604	0.573302	0.003709	0.034238	0.000147
1	6522501	6527500	6500001-6555000	neutral	0.72484	0.207676	0.000961	0.066349	0.000174
1	6527501	6532500	6505001-6560000	neutral	0.835546	0.119487	0.000422	0.044411	0.000133
1	6532501	6537500	6510001-6565000	neutral	0.705387	0.249933	0.002366	0.042088	0.000226
1	6537501	6542500	6515001-6570000	neutral	0.586339	0.234551	0.000341	0.178566	0.000203
1	6542501	6547500	6520001-6575000	linkedSoft	0.130661	0.865505	0.002604	0.001228	2e-06
1	6547501	6552500	6525001-6580000	linkedSoft	0.19405	0.656098	0.045255	0.096759	0.007838
1	6552501	6557500	6530001-6585000	neutral	0.608372	0.080506	0.003485	0.295443	0.012195
1	6557501	6562500	6535001-6590000	soft	0.028731	0.218186	0.022736	0.648266	0.082081
1	6562501	6567500	6540001-6595000	linkedSoft	0.032356	0.559639	0.020872	0.378106	0.009026
1	6567501	6572500	6545001-6600000	linkedSoft	0.002707	0.89401	0.024916	0.077469	0.000898
1	6572501	6577500	6550001-6605000	linkedSoft	0.001729	0.836045	0.008084	0.153637	0.000504
1	6577501	6582500	6555001-6610000	linkedSoft	0.006669	0.889253	0.025936	0.077047	0.001095
1	6582501	6587500	6560001-6615000	linkedSoft	0.000175	0.853979	0.145177	0.000633	3.6e-05
1	6587501	6592500	6565001-6620000	linkedSoft	0.00645	0.853958	0.069068	0.068265	0.00226
1	6592501	6597500	6570001-6625000	soft	0.006124	0.461468	0.001263	0.529469	0.001676
1	6597501	6602500	6575001-6630000	linkedSoft	0.009892	0.604035	0.00198	0.383463	0.00063
1	6602501	6607500	6580001-6635000	soft	0.022691	0.438857	0.016633	0.503647	0.018172
1	6607501	6612500	6585001-6640000	soft	0.002236	0.146639	0.001567	0.831318	0.018241
1	6612501	6617500	6590001-6645000	soft	0.002103	0.196945	0.00056	0.794438	0.005954
1	6617501	6622500	6595001-6650000	linkedSoft	0.201832	0.477447	0.00228	0.316951	0.00149
1	6677501	6682500	6655001-6710000	neutral	0.380618	0.287936	0.01627	0.296887	0.018288
1	6682501	6687500	6660001-6715000	neutral	0.30205	0.240698	0.083182	0.269334	0.104737
1	6687501	6692500	6665001-6720000	soft	0.008846	0.352097	0.103931	0.418563	0.116564
1	6692501	6697500	6670001-6725000	linkedSoft	0.003459	0.556978	0.078737	0.335951	0.024875
1	6697501	6702500	6675001-6730000	linkedSoft	4e-06	0.832656	0.16558	0.001703	5.7e-05
1	6702501	6707500	6680001-6735000	linkedSoft	1.7e-05	0.665446	0.240701	0.070564	0.023273
1	6707501	6712500	6685001-6740000	linkedSoft	3e-06	0.768641	0.12414	0.096096	0.011119
1	6712501	6717500	6690001-6745000	linkedSoft	3e-06	0.468817	0.224422	0.215502	0.091256
1	6717501	6722500	6695001-6750000	soft	0	0.220806	0.038784	0.596715	0.143696
1	6722501	6727500	6700001-6755000	soft	0	0.151531	0.082142	0.482003	0.284324
1	6727501	6732500	6705001-6760000	soft	4.7e-05	0.346164	0.106772	0.429025	0.117992
1	6732501	6737500	6710001-6765000	linkedSoft	1e-06	0.660484	0.038398	0.294215	0.006903
1	6737501	6742500	6715001-6770000	linkedSoft	0	0.666332	0.142125	0.175495	0.016048
1	6742501	6747500	6720001-6775000	linkedSoft	2e-06	0.398652	0.245762	0.25327	0.102314
1	6747501	6752500	6725001-6780000	soft	1e-06	0.253593	0.226139	0.309553	0.210713
1	6752501	6757500	6730001-6785000	soft	0.004576	0.339525	0.131833	0.373495	0.150572
1	6757501	6762500	6735001-6790000	linkedSoft	1.8e-05	0.927703	0.066975	0.005233	7e-05
1	6762501	6767500	6740001-6795000	linkedSoft	3e-06	0.849947	0.110261	0.039115	0.000673
1	6767501	6772500	6745001-6800000	linkedSoft	6e-06	0.665093	0.278391	0.049726	0.006785
1	6772501	6777500	6750001-6805000	linkedSoft	0.000103	0.442807	0.267318	0.193813	0.095959
1	6777501	6782500	6755001-6810000	linkedSoft	0.001029	0.510699	0.120474	0.324169	0.043629
1	6782501	6787500	6760001-6815000	soft	0.001666	0.315268	0.124178	0.388127	0.17076
1	6787501	6792500	6765001-6820000	linkedSoft	4.4e-05	0.613595	0.04157	0.332447	0.012344
1	6792501	6797500	6770001-6825000	linkedSoft	9e-06	0.762961	0.129875	0.096989	0.010166
1	6882501	6887500	6860001-6915000	linkedSoft	1.3e-05	0.66085	0.123588	0.198119	0.017429
1	6887501	6892500	6865001-6920000	linkedSoft	1.8e-05	0.761373	0.174742	0.057852	0.006014
1	6892501	6897500	6870001-6925000	soft	0.002014	0.457706	0.017918	0.502966	0.019395
1	6897501	6902500	6875001-6930000	soft	4.9e-05	0.29789	0.065371	0.519667	0.117024
1	6902501	6907500	6880001-6935000	soft	3.4e-05	0.333982	0.093929	0.486867	0.085187
1	6907501	6912500	6885001-6940000	soft	3.6e-05	0.444203	0.051847	0.463731	0.040183
1	6912501	6917500	6890001-6945000	linkedSoft	5.8e-05	0.634397	0.010836	0.353308	0.001402
1	6917501	6922500	6895001-6950000	linkedSoft	2e-05	0.692858	0.014542	0.291169	0.001411
1	6922501	6927500	6900001-6955000	soft	1e-06	0.331939	0.002897	0.661647	0.003516
1	6927501	6932500	6905001-6960000	soft	1.1e-05	0.397705	0.007244	0.590274	0.004768
1	6932501	6937500	6910001-6965000	soft	0	0.20381	0.002547	0.788934	0.004709
1	6937501	6942500	6915001-6970000	linkedSoft	1.1e-05	0.851139	0.024078	0.124339	0.000432
1	6942501	6947500	6920001-6975000	linkedSoft	5.7e-05	0.903027	0.025755	0.070957	0.000203
1	6947501	6952500	6925001-6980000	linkedSoft	0.000335	0.551211	0.038785	0.396751	0.012918
1	6952501	6957500	6930001-6985000	soft	0.00119	0.389342	0.025171	0.556142	0.028156
1	6957501	6962500	6935001-6990000	linkedSoft	7.9e-05	0.57268	0.047366	0.374285	0.00559
1	6962501	6967500	6940001-6995000	soft	0.000276	0.366479	0.011519	0.614732	0.006995
1	6967501	6972500	6945001-7000000	linkedSoft	0.000617	0.810403	0.018078	0.169682	0.00122
1	6972501	6977500	6950001-7005000	linkedSoft	0.000924	0.687002	0.012515	0.297774	0.001785
1	6977501	6982500	6955001-7010000	soft	0.001444	0.258997	0.006943	0.71221	0.020407
1	7047501	7052500	7025001-7080000	linkedSoft	0.000762	0.959659	0.008705	0.030833	4e-05
1	7052501	7057500	7030001-7085000	linkedSoft	0.000965	0.842665	0.113368	0.042027	0.000975
1	7057501	7062500	7035001-7090000	linkedSoft	0.0016	0.833844	0.08197	0.080404	0.002182
1	7062501	7067500	7040001-7095000	linkedSoft	0.02621	0.657724	0.024481	0.284482	0.007102
1	7067501	7072500	7045001-7100000	linkedSoft	0.034816	0.409481	0.144293	0.295802	0.115607
1	7072501	7077500	7050001-7105000	soft	0.003148	0.155678	0.00185	0.82211	0.017214
1	7077501	7082500	7055001-7110000	linkedSoft	5.7e-05	0.757057	0.177874	0.060623	0.004389
1	7082501	7087500	7060001-7115000	linkedSoft	1.6e-05	0.605618	0.314743	0.054746	0.024877
1	7087501	7092500	7065001-7120000	linkedSoft	0.000165	0.657969	0.1539	0.161085	0.026881
1	7092501	7097500	7070001-7125000	linkedSoft	4.9e-05	0.515694	0.458346	0.01653	0.009382
1	7097501	7102500	7075001-7130000	linkedSoft	0.000421	0.29037	0.25665	0.221466	0.231092
1	7102501	7107500	7080001-7135000	soft	1.4e-05	0.148171	0.121546	0.398745	0.331524
1	7107501	7112500	7085001-7140000	soft	0.000287	0.288557	0.074834	0.513052	0.123269
1	7112501	7117500	7090001-7145000	linkedSoft	0.000103	0.773705	0.023506	0.200842	0.001843
1	7117501	7122500	7095001-7150000	linkedSoft	0.000134	0.587066	0.018759	0.385069	0.008972
1	7122501	7127500	7100001-7155000	linkedSoft	6.6e-05	0.829145	0.08463	0.08465	0.001509
1	7127501	7132500	7105001-7160000	linkedSoft	2e-05	0.634001	0.084749	0.271856	0.009375
1	7132501	7137500	7110001-7165000	linkedSoft	0	0.952855	0.041435	0.0057	9e-06
1	7137501	7142500	7115001-7170000	linkedSoft	1e-06	0.533213	0.004222	0.461646	0.000919
1	7142501	7147500	7120001-7175000	soft	0	0.456367	0.006736	0.534187	0.002709
1	7147501	7152500	7125001-7180000	soft	0	0.364217	0.005312	0.625046	0.005425
1	7152501	7157500	7130001-7185000	soft	0	0.181477	0.001554	0.812493	0.004476
1	7157501	7162500	7135001-7190000	soft	0	0.162907	0.000826	0.833119	0.003148
1	7162501	7167500	7140001-7195000	soft	3.5e-05	0.448038	0.005708	0.541777	0.004443
1	7167501	7172500	7145001-7200000	linkedSoft	4.9e-05	0.559576	0.005278	0.432575	0.002522
1	7172501	7177500	7150001-7205000	soft	0.000131	0.389164	0.001442	0.60587	0.003394
1	7177501	7182500	7155001-7210000	soft	0.001322	0.357983	0.001796	0.633828	0.005071
1	7182501	7187500	7160001-7215000	linkedSoft	0.030431	0.671222	0.041372	0.24877	0.008205
1	7187501	7192500	7165001-7220000	linkedSoft	0.075095	0.67404	0.000339	0.250473	5.3e-05
1	7192501	7197500	7170001-7225000	linkedSoft	0.239085	0.547962	0.000428	0.21247	5.6e-05
1	7197501	7202500	7175001-7230000	linkedSoft	0.041343	0.841529	0.028178	0.088103	0.000847
1	7202501	7207500	7180001-7235000	linkedSoft	0.004406	0.882955	0.006777	0.105584	0.000278
1	7207501	7212500	7185001-7240000	linkedSoft	0.00803	0.928357	0.005455	0.058064	9.4e-05
1	7212501	7217500	7190001-7245000	linkedSoft	0.002514	0.943043	0.020935	0.033314	0.000194
1	7217501	7222500	7195001-7250000	linkedSoft	0.004152	0.692217	0.001893	0.301507	0.000232
1	7222501	7227500	7200001-7255000	linkedSoft	0.000242	0.873185	0.038197	0.08746	0.000915
1	7227501	7232500	7205001-7260000	linkedSoft	0.000349	0.763043	0.001538	0.23476	0.00031
1	7232501	7237500	7210001-7265000	soft	0.008484	0.367746	0.00232	0.608457	0.012993
1	7237501	7242500	7215001-7270000	soft	0.001349	0.296005	0.002013	0.688092	0.012542
1	7242501	7247500	7220001-7275000	soft	0.002037	0.359391	0.010539	0.60264	0.025394
1	7247501	7252500	7225001-7280000	soft	0.000241	0.276204	0.002663	0.711749	0.009143
1	7252501	7257500	7230001-7285000	linkedSoft	0.000276	0.531381	0.000265	0.467894	0.000183
1	7257501	7262500	7235001-7290000	linkedSoft	2e-06	0.966787	0.026775	0.006425	1.1e-05
1	7262501	7267500	7240001-7295000	linkedSoft	3.3e-05	0.950148	0.002822	0.046972	2.4e-05
1	7267501	7272500	7245001-7300000	linkedSoft	0.000459	0.716046	0.004193	0.277932	0.00137
1	7272501	7277500	7250001-7305000	linkedSoft	0.000221	0.753314	0.165032	0.076207	0.005227
1	7277501	7282500	7255001-7310000	linkedSoft	0.001794	0.542746	0.018798	0.42727	0.009392
1	7282501	7287500	7260001-7315000	soft	4.8e-05	0.248154	0.01115	0.699248	0.0414
1	7287501	7292500	7265001-7320000	soft	0.000107	0.428695	0.013849	0.546464	0.010886
1	7292501	7297500	7270001-7325000	linkedSoft	9e-06	0.771685	0.02187	0.205153	0.001283
1	7297501	7302500	7275001-7330000	linkedSoft	6e-06	0.591977	0.004031	0.403078	0.000907
1	7302501	7307500	7280001-7335000	linkedSoft	0	0.933052	0.062359	0.004558	3e-05
1	7307501	7312500	7285001-7340000	linkedSoft	1e-06	0.884494	0.110813	0.004621	7.1e-05
1	7312501	7317500	7290001-7345000	linkedSoft	0.001069	0.939197	0.002009	0.0577	2.5e-05
1	7317501	7322500	7295001-7350000	linkedSoft	0.000505	0.901753	0.051608	0.045652	0.000481
1	7322501	7327500	7300001-7355000	soft	0.002575	0.294119	0.001027	0.700139	0.00214
1	7327501	7332500	7305001-7360000	soft	0.000898	0.26979	0.002274	0.722479	0.004559
1	7332501	7337500	7310001-7365000	linkedSoft	0.001888	0.486067	0.038282	0.45786	0.015904
1	7337501	7342500	7315001-7370000	linkedSoft	0.005353	0.765472	0.039668	0.185372	0.004134
1	7342501	7347500	7320001-7375000	soft	0.000534	0.45914	0.018814	0.508436	0.013076
1	7347501	7352500	7325001-7380000	soft	0.000156	0.391631	0.078406	0.464201	0.065606
1	7352501	7357500	7330001-7385000	soft	0.000238	0.360543	0.022852	0.579243	0.037124
1	7357501	7362500	7335001-7390000	soft	0.001107	0.246204	0.038877	0.572699	0.141113
1	7362501	7367500	7340001-7395000	soft	0.002905	0.297518	0.062954	0.486993	0.14963
1	7367501	7372500	7345001-7400000	linkedSoft	0.031036	0.683126	0.035876	0.242087	0.007875
1	7372501	7377500	7350001-7405000	soft	0.029932	0.328636	0.006028	0.627106	0.008297
1	7377501	7382500	7355001-7410000	soft	0.063695	0.275868	0.012893	0.629415	0.018129
1	7382501	7387500	7360001-7415000	linkedSoft	0.03131	0.54859	0.043425	0.343512	0.033163
1	7387501	7392500	7365001-7420000	linkedSoft	0.002006	0.957528	0.030891	0.009497	7.7e-05
1	7392501	7397500	7370001-7425000	linkedSoft	0.001046	0.95931	0.001241	0.038395	8e-06
1	7397501	7402500	7375001-7430000	linkedSoft	0.000304	0.933732	0.002807	0.063111	4.7e-05
1	7402501	7407500	7380001-7435000	linkedSoft	0.001596	0.878111	0.03298	0.086177	0.001136
1	7407501	7412500	7385001-7440000	linkedSoft	0.00098	0.800763	0.039312	0.156686	0.002259
1	7412501	7417500	7390001-7445000	soft	1.5e-05	0.407066	0.030597	0.537109	0.025212
1	7417501	7422500	7395001-7450000	soft	1.4e-05	0.459179	0.014781	0.517185	0.008842
1	7422501	7427500	7400001-7455000	linkedSoft	3.3e-05	0.836808	0.076507	0.084831	0.001821
1	7427501	7432500	7405001-7460000	linkedSoft	7.7e-05	0.724745	0.186177	0.081055	0.007946
1	7432501	7437500	7410001-7465000	soft	8e-05	0.269032	0.147642	0.372378	0.210868
1	7437501	7442500	7415001-7470000	soft	0.000306	0.394891	0.116078	0.400451	0.088274
1	7497501	7502500	7475001-7530000	soft	0.000151	0.298792	0.00865	0.669091	0.023316
1	7502501	7507500	7480001-7535000	linkedSoft	0.003197	0.542266	0.095156	0.314108	0.045272
1	7507501	7512500	7485001-7540000	linkedSoft	0.000791	0.852417	0.106807	0.037712	0.002273
1	7512501	7517500	7490001-7545000	linkedSoft	0.000326	0.51531	0.113447	0.32954	0.041377
1	7517501	7522500	7495001-7550000	linkedSoft	1e-05	0.874271	0.101585	0.023909	0.000226
1	7522501	7527500	7500001-7555000	linkedSoft	0.000194	0.775826	0.197278	0.025168	0.001535
1	7527501	7532500	7505001-7560000	linkedSoft	0.00031	0.904089	0.05862	0.036072	0.000909
1	7532501	7537500	7510001-7565000	linkedSoft	0.000744	0.885352	0.039006	0.073634	0.001264
1	7537501	7542500	7515001-7570000	soft	0.000233	0.38083	0.036272	0.540593	0.042072
1	7542501	7547500	7520001-7575000	soft	6e-06	0.146544	0.009817	0.794575	0.049058
1	7547501	7552500	7525001-7580000	soft	0.00018	0.356878	0.003208	0.637567	0.002166
1	7552501	7557500	7530001-7585000	linkedSoft	0.000167	0.604755	0.021379	0.366729	0.006971
1	7557501	7562500	7535001-7590000	soft	0.000381	0.349076	0.012158	0.610721	0.027663
1	7562501	7567500	7540001-7595000	linkedSoft	0.010144	0.578431	0.128427	0.257102	0.025897
1	7567501	7572500	7545001-7600000	linkedSoft	0.036507	0.465559	0.052743	0.412394	0.032799
1	7572501	7577500	7550001-7605000	soft	0.067095	0.296115	0.007214	0.611345	0.018232
1	7577501	7582500	7555001-7610000	linkedSoft	0.008863	0.551169	0.017026	0.415014	0.007927
1	7582501	7587500	7560001-7615000	linkedSoft	0.000495	0.846401	0.13778	0.014765	0.000559
1	7587501	7592500	7565001-7620000	linkedSoft	0.002745	0.921432	0.032439	0.042567	0.000817
1	7592501	7597500	7570001-7625000	linkedSoft	0.00157	0.945373	0.04091	0.01202	0.000127
1	7597501	7602500	7575001-7630000	linkedSoft	0.001092	0.707777	0.020281	0.268743	0.002105
1	7602501	7607500	7580001-7635000	soft	0.000304	0.231107	0.003693	0.757537	0.00736
1	7607501	7612500	7585001-7640000	soft	0.000679	0.34072	0.04188	0.569335	0.047386
1	7612501	7617500	7590001-7645000	soft	0.001407	0.471359	0.02054	0.4956	0.011095
1	7617501	7622500	7595001-7650000	soft	0.000121	0.304268	0.010408	0.668744	0.016458
1	7622501	7627500	7600001-7655000	soft	4e-06	0.239867	0.005506	0.744627	0.009996
1	7627501	7632500	7605001-7660000	linkedSoft	6e-06	0.921736	0.072781	0.005449	2.9e-05
1	7632501	7637500	7610001-7665000	linkedSoft	3.5e-05	0.765421	0.210578	0.022337	0.001628
1	7637501	7642500	7615001-7670000	linkedSoft	2.5e-05	0.817475	0.166076	0.015816	0.000607
1	7642501	7647500	7620001-7675000	linkedSoft	0.002312	0.525049	0.016493	0.445331	0.010815
1	7647501	7652500	7625001-7680000	soft	0.001944	0.240196	0.003968	0.73577	0.018122
1	7652501	7657500	7630001-7685000	soft	0.003398	0.107565	0.000319	0.879624	0.009094
1	7657501	7662500	7635001-7690000	soft	0.00487	0.226388	0.000559	0.764629	0.003554
1	7662501	7667500	7640001-7695000	linkedSoft	0.008504	0.719835	0.009888	0.25983	0.001943
1	7667501	7672500	7645001-7700000	linkedSoft	0.006061	0.937493	0.018907	0.037342	0.000198
1	7672501	7677500	7650001-7705000	linkedSoft	3.5e-05	0.975816	0.023135	0.001013	1e-06
1	7677501	7682500	7655001-7710000	linkedSoft	0.000552	0.849145	0.058351	0.091196	0.000756
1	7682501	7687500	7660001-7715000	linkedSoft	0.002725	0.652517	0.04091	0.29976	0.004088
1	7687501	7692500	7665001-7720000	soft	0.005727	0.396419	0.001301	0.595027	0.001527
1	7692501	7697500	7670001-7725000	linkedSoft	0.001253	0.953838	0.008298	0.03653	8.1e-05
1	7697501	7702500	7675001-7730000	linkedSoft	0.002028	0.807505	0.007441	0.182443	0.000583
1	7702501	7707500	7680001-7735000	soft	0.00039	0.318303	0.009166	0.655715	0.016427
1	7707501	7712500	7685001-7740000	soft	0.000398	0.241003	0.016385	0.698888	0.043327
1	7712501	7717500	7690001-7745000	soft	0.002472	0.198772	0.001201	0.789626	0.007928
1	7717501	7722500	7695001-7750000	linkedSoft	0.000217	0.956293	0.008885	0.034566	3.8e-05
1	7722501	7727500	7700001-7755000	linkedSoft	0.000539	0.821544	0.015228	0.161934	0.000756
1	7727501	7732500	7705001-7760000	linkedSoft	0.001949	0.679031	0.034233	0.277343	0.007444
1	7732501	7737500	7710001-7765000	linkedSoft	0.002779	0.610858	0.059407	0.313562	0.013394
1	7737501	7742500	7715001-7770000	soft	0.022553	0.406812	0.003336	0.559967	0.007332
1	7742501	7747500	7720001-7775000	linkedSoft	0.00023	0.573431	0.104452	0.310842	0.011045
1	7747501	7752500	7725001-7780000	linkedSoft	1e-06	0.715525	0.282816	0.00161	4.8e-05
1	7752501	7757500	7730001-7785000	linkedSoft	5e-05	0.621248	0.013859	0.362541	0.002302
1	7757501	7762500	7735001-7790000	linkedSoft	1.1e-05	0.747819	0.003702	0.248215	0.000252
1	7762501	7767500	7740001-7795000	linkedSoft	2e-05	0.567508	0.003749	0.427895	0.000828
1	7767501	7772500	7745001-7800000	soft	2e-06	0.157497	0.000707	0.837945	0.003849
1	7772501	7777500	7750001-7805000	soft	1.9e-05	0.277474	0.006982	0.701077	0.014448
1	7777501	7782500	7755001-7810000	linkedSoft	2e-06	0.850219	0.08058	0.068461	0.000738
1	7837501	7842500	7815001-7870000	soft	0.000178	0.260729	0.08927	0.490615	0.159208
1	7842501	7847500	7820001-7875000	soft	0.002316	0.323717	0.106436	0.433104	0.134427
1	7847501	7852500	7825001-7880000	soft	0.027247	0.387168	0.027781	0.516933	0.040871
1	7852501	7857500	7830001-7885000	linkedSoft	0.004734	0.410577	0.306991	0.174237	0.103461
1	7857501	7862500	7835001-7890000	linkedSoft	0.000496	0.552528	0.228488	0.181501	0.036986
1	7862501	7867500	7840001-7895000	linkedSoft	0.00125	0.648566	0.103406	0.228475	0.018303
1	7867501	7872500	7845001-7900000	linkedSoft	0.000182	0.521006	0.292986	0.143831	0.041995
1	7872501	7877500	7850001-7905000	linkedSoft	0.000645	0.76083	0.176688	0.058036	0.003801
1	7877501	7882500	7855001-7910000	linkedSoft	0.000624	0.941359	0.045351	0.012637	2.9e-05
1	7882501	7887500	7860001-7915000	linkedSoft	0.003435	0.767138	0.098707	0.127693	0.003028
1	7887501	7892500	7865001-7920000	linkedSoft	0.00018	0.885016	0.113746	0.001044	1.4e-05
1	7952501	7957500	7930001-7985000	linkedSoft	0.004096	0.517053	0.10441	0.327615	0.046825
1	7957501	7962500	7935001-7990000	soft	0.00073	0.247781	0.057402	0.499185	0.194902
1	7962501	7967500	7940001-7995000	soft	1.4e-05	0.112678	0.004087	0.806665	0.076556
1	7967501	7972500	7945001-8000000	soft	0.000212	0.255801	0.056078	0.522117	0.165792
1	7972501	7977500	7950001-8005000	linkedSoft	0.002351	0.671354	0.042469	0.271905	0.011921
1	7977501	7982500	7955001-8010000	linkedSoft	0.000249	0.826266	0.083472	0.086849	0.003164
1	7982501	7987500	7960001-8015000	linkedSoft	0.000386	0.802249	0.177778	0.018704	0.000883
1	8297501	8302500	8275001-8330000	soft	0.000337	0.262441	0.003584	0.719801	0.013836
1	8302501	8307500	8280001-8335000	soft	0.00012	0.161346	0.001126	0.824765	0.012643
1	8307501	8312500	8285001-8340000	soft	2.5e-05	0.099707	0.003539	0.842907	0.053822
1	8312501	8317500	8290001-8345000	linkedSoft	3.9e-05	0.62029	0.023109	0.353749	0.002814
1	8317501	8322500	8295001-8350000	linkedSoft	1.8e-05	0.93361	0.054055	0.012253	6.4e-05
1	8322501	8327500	8300001-8355000	linkedSoft	3e-06	0.929416	0.068823	0.001748	1e-05
1	8327501	8332500	8305001-8360000	linkedSoft	0	0.830802	0.169074	0.000122	1e-06
1	8332501	8337500	8310001-8365000	linkedSoft	0.002023	0.739865	0.087069	0.16582	0.005223
1	8337501	8342500	8315001-8370000	soft	0.00079	0.115812	0.00131	0.853292	0.028796
1	8342501	8347500	8320001-8375000	soft	0.011719	0.304871	0.009397	0.646072	0.027941
1	8347501	8352500	8325001-8380000	linkedSoft	0.004109	0.587946	0.028342	0.368776	0.010826
1	8352501	8357500	8330001-8385000	linkedSoft	0.018803	0.567343	0.014613	0.393075	0.006167
1	8357501	8362500	8335001-8390000	linkedSoft	0.001981	0.799231	0.152009	0.044201	0.002578
1	8362501	8367500	8340001-8395000	linkedSoft	0	0.77266	0.222457	0.004674	0.000208
1	8367501	8372500	8345001-8400000	linkedSoft	0	0.637079	0.362047	0.000698	0.000176
1	8372501	8377500	8350001-8405000	linkedSoft	1e-06	0.822413	0.176733	0.000788	6.5e-05
1	8377501	8382500	8355001-8410000	linkedSoft	0.000168	0.455866	0.143219	0.323532	0.077215
1	8382501	8387500	8360001-8415000	soft	3.1e-05	0.231358	0.094533	0.483261	0.190817
1	8482501	8487500	8460001-8515000	linkedSoft	4e-06	0.550107	0.051828	0.382815	0.015246
1	8487501	8492500	8465001-8520000	soft	3e-06	0.389944	0.034301	0.543954	0.031798
1	8492501	8497500	8470001-8525000	soft	2e-06	0.395614	0.010965	0.582852	0.010568
1	8497501	8502500	8475001-8530000	linkedSoft	2e-06	0.882205	0.028642	0.088763	0.000388
1	8502501	8507500	8480001-8535000	linkedSoft	1e-06	0.820357	0.04499	0.133642	0.001009
1	8507501	8512500	8485001-8540000	linkedSoft	7.3e-05	0.676509	0.020916	0.300352	0.002151
1	8512501	8517500	8490001-8545000	linkedSoft	0.000577	0.695107	0.009235	0.293793	0.001288
1	8517501	8522500	8495001-8550000	linkedSoft	0.001499	0.902487	0.005156	0.090707	0.00015
1	8522501	8527500	8500001-8555000	linkedSoft	0.000195	0.548814	0.023471	0.420024	0.007496
1	8527501	8532500	8505001-8560000	soft	5.6e-05	0.380865	0.007614	0.604803	0.006663
1	8532501	8537500	8510001-8565000	soft	3.9e-05	0.42152	0.008274	0.564353	0.005814
1	8537501	8542500	8515001-8570000	linkedSoft	1.5e-05	0.699968	0.039119	0.256779	0.004119
1	8542501	8547500	8520001-8575000	soft	9e-06	0.367965	0.022647	0.579116	0.030264
1	8547501	8552500	8525001-8580000	soft	2e-06	0.291635	0.009039	0.680875	0.018449
1	8552501	8557500	8530001-8585000	soft	1.8e-05	0.426044	0.049506	0.497672	0.02676
1	8687501	8692500	8665001-8720000	linkedSoft	1.6e-05	0.602942	0.218851	0.153843	0.024349
1	8692501	8697500	8670001-8725000	linkedSoft	1.2e-05	0.512133	0.137131	0.304234	0.04649
1	8697501	8702500	8675001-8730000	linkedSoft	8e-06	0.384051	0.226294	0.246536	0.143111
1	8702501	8707500	8680001-8735000	soft	2.8e-05	0.282169	0.086292	0.46222	0.169291
1	8707501	8712500	8685001-8740000	hard	0	0.153428	0.248688	0.22337	0.374515
1	8712501	8717500	8690001-8745000	soft	3e-06	0.355469	0.179211	0.378544	0.086773
1	8717501	8722500	8695001-8750000	linkedSoft	1e-06	0.481939	0.03703	0.463766	0.017264
1	8722501	8727500	8700001-8755000	soft	0	0.329934	0.017651	0.623917	0.028498
1	8727501	8732500	8705001-8760000	linkedSoft	1e-06	0.612556	0.155475	0.215434	0.016535
1	8732501	8737500	8710001-8765000	linkedSoft	1e-06	0.66528	0.297514	0.032429	0.004776
1	8737501	8742500	8715001-8770000	linkedSoft	0.00012	0.797169	0.109968	0.089814	0.00293
1	8742501	8747500	8720001-8775000	soft	0.004327	0.433488	0.00461	0.553729	0.003847
1	8747501	8752500	8725001-8780000	linkedSoft	8.3e-05	0.791158	0.203184	0.005398	0.000177
1	8752501	8757500	8730001-8785000	linkedSoft	4e-05	0.78117	0.217235	0.001499	5.6e-05
1	8757501	8762500	8735001-8790000	linkedSoft	0	0.63688	0.362884	0.000208	2.7e-05
1	8762501	8767500	8740001-8795000	linkedHard	0	0.438508	0.561306	0.000101	8.6e-05
1	8822501	8827500	8800001-8855000	linkedSoft	2e-06	0.863891	0.076977	0.058674	0.000456
1	8827501	8832500	8805001-8860000	linkedSoft	1.3e-05	0.572819	0.082661	0.328181	0.016326
1	8952501	8957500	8930001-8985000	linkedSoft	0.000354	0.809929	0.011553	0.177533	0.000631
1	9012501	9017500	8990001-9045000	linkedSoft	9e-06	0.690428	0.096587	0.201265	0.011711
1	9017501	9022500	8995001-9050000	soft	2e-06	0.264367	0.17478	0.343339	0.217512
1	9022501	9027500	9000001-9055000	soft	1.3e-05	0.201255	0.196067	0.318944	0.283721
1	9027501	9032500	9005001-9060000	soft	0.000405	0.362644	0.09976	0.43404	0.103151
1	9032501	9037500	9010001-9065000	linkedSoft	6.9e-05	0.565755	0.15133	0.246797	0.036049
1	9037501	9042500	9015001-9070000	soft	5.4e-05	0.431413	0.037989	0.49159	0.038954
1	9042501	9047500	9020001-9075000	soft	5.4e-05	0.414377	0.054123	0.487571	0.043874
1	9047501	9052500	9025001-9080000	linkedSoft	0.000293	0.449527	0.09389	0.401524	0.054766
1	9052501	9057500	9030001-9085000	linkedSoft	0.000465	0.838386	0.044372	0.115659	0.001118
1	9057501	9062500	9035001-9090000	linkedSoft	0.001056	0.589059	0.050694	0.339613	0.019577
1	9117501	9122500	9095001-9150000	linkedSoft	0.006184	0.665143	0.005723	0.321351	0.001598
1	9122501	9127500	9100001-9155000	linkedSoft	0.009851	0.808795	0.004295	0.176616	0.000444
1	9127501	9132500	9105001-9160000	soft	0.007472	0.218243	0.000881	0.769918	0.003486
1	9132501	9137500	9110001-9165000	linkedSoft	0.007532	0.570966	0.004902	0.413799	0.002801
1	9137501	9142500	9115001-9170000	linkedSoft	0.005004	0.537309	0.000596	0.45672	0.000372
1	9142501	9147500	9120001-9175000	linkedSoft	0.001095	0.942035	0.000795	0.056058	1.7e-05
1	9147501	9152500	9125001-9180000	linkedSoft	0.006113	0.729259	0.001078	0.263316	0.000233
1	9152501	9157500	9130001-9185000	linkedSoft	0.001294	0.889233	0.058898	0.049994	0.00058
1	9157501	9162500	9135001-9190000	linkedSoft	0.004745	0.77296	0.202639	0.017437	0.002219
1	9237501	9242500	9215001-9270000	soft	8.4e-05	0.349181	0.070188	0.507551	0.072996
1	9242501	9247500	9220001-9275000	soft	1e-06	0.212324	0.008512	0.753525	0.025639
1	9247501	9252500	9225001-9280000	linkedSoft	1.5e-05	0.589867	0.05729	0.337546	0.015283
1	9252501	9257500	9230001-9285000	linkedSoft	0	0.933812	0.028753	0.037371	6.4e-05
1	9257501	9262500	9235001-9290000	linkedSoft	1e-06	0.700057	0.082822	0.21062	0.0065
1	9262501	9267500	9240001-9295000	linkedSoft	3.7e-05	0.522626	0.10968	0.339767	0.027891
1	9267501	9272500	9245001-9300000	linkedSoft	4.3e-05	0.636052	0.102496	0.250896	0.010513
1	9272501	9277500	9250001-9305000	soft	0.008141	0.35957	0.080651	0.466482	0.085155
1	9417501	9422500	9395001-9450000	soft	8e-06	0.225144	0.025701	0.664798	0.084349
1	9422501	9427500	9400001-9455000	linkedSoft	1e-06	0.889601	0.022359	0.087879	0.00016
1	9427501	9432500	9405001-9460000	linkedSoft	0	0.682233	0.027277	0.288194	0.002296
1	9432501	9437500	9410001-9465000	linkedSoft	0	0.548538	0.012059	0.437095	0.002308
1	9437501	9442500	9415001-9470000	linkedSoft	0	0.646507	0.349454	0.003689	0.00035
1	9442501	9447500	9420001-9475000	linkedSoft	4.7e-05	0.628292	0.267928	0.090766	0.012966
1	9447501	9452500	9425001-9480000	soft	0.000628	0.233655	0.058342	0.535081	0.172294
1	9452501	9457500	9430001-9485000	linkedSoft	0.001103	0.627398	0.148182	0.197813	0.025503
1	9457501	9462500	9435001-9490000	linkedSoft	1.1e-05	0.837232	0.059509	0.101262	0.001987
1	9462501	9467500	9440001-9495000	linkedSoft	3.7e-05	0.533186	0.023984	0.428903	0.01389
1	9467501	9472500	9445001-9500000	soft	4.9e-05	0.470476	0.00277	0.522979	0.003726
1	9472501	9477500	9450001-9505000	linkedSoft	0.006001	0.535457	0.020103	0.421252	0.017188
1	9477501	9482500	9455001-9510000	linkedSoft	0.032569	0.716036	0.001365	0.249595	0.000435
1	9482501	9487500	9460001-9515000	soft	0.018279	0.363407	0.006679	0.592132	0.019503
1	9487501	9492500	9465001-9520000	linkedSoft	0.01124	0.673707	0.107316	0.197875	0.009863
1	9492501	9497500	9470001-9525000	linkedSoft	0.001392	0.850854	0.136229	0.011355	0.00017
1	9497501	9502500	9475001-9530000	linkedSoft	0.00416	0.813778	0.167097	0.01436	0.000605
1	9502501	9507500	9480001-9535000	linkedSoft	0.030599	0.820066	0.0867	0.060185	0.00245
1	9507501	9512500	9485001-9540000	linkedSoft	0.008914	0.71603	0.008422	0.264644	0.001989
1	9512501	9517500	9490001-9545000	soft	1.3e-05	0.11108	0.00067	0.878013	0.010223
1	9517501	9522500	9495001-9550000	linkedSoft	2.5e-05	0.607405	0.011214	0.379942	0.001414
1	9522501	9527500	9500001-9555000	linkedSoft	7e-05	0.924793	0.012726	0.062345	6.6e-05
1	9527501	9532500	9505001-9560000	linkedSoft	5.5e-05	0.63403	0.031531	0.331107	0.003277
1	9532501	9537500	9510001-9565000	linkedSoft	2e-05	0.717229	0.278951	0.003604	0.000195
1	9537501	9542500	9515001-9570000	linkedSoft	5.8e-05	0.647309	0.24898	0.092668	0.010985
1	9542501	9547500	9520001-9575000	soft	3e-05	0.218122	0.021792	0.679373	0.080683
1	9547501	9552500	9525001-9580000	soft	4.1e-05	0.104401	0.001018	0.880973	0.013567
1	9552501	9557500	9530001-9585000	soft	0.000115	0.275775	0.006126	0.704531	0.013453
1	9557501	9562500	9535001-9590000	linkedSoft	1.2e-05	0.88037	0.005515	0.113977	0.000124
1	9562501	9567500	9540001-9595000	linkedSoft	0	0.937132	0.051196	0.011617	5.4e-05
1	9567501	9572500	9545001-9600000	linkedSoft	0	0.894135	0.043351	0.062262	0.000251
1	9572501	9577500	9550001-9605000	linkedSoft	0.000724	0.540877	0.063021	0.371742	0.023636
1	9577501	9582500	9555001-9610000	soft	0.000399	0.422272	0.009957	0.554655	0.012717
1	9582501	9587500	9560001-9615000	soft	0.011685	0.457362	0.008557	0.512093	0.010303
1	9587501	9592500	9565001-9620000	linkedSoft	0.002627	0.61475	0.021437	0.351271	0.009914
1	9592501	9597500	9570001-9625000	soft	3.3e-05	0.386311	0.003991	0.605507	0.004157
1	9597501	9602500	9575001-9630000	linkedSoft	5e-06	0.755314	0.018165	0.225838	0.000678
1	9602501	9607500	9580001-9635000	linkedSoft	1.5e-05	0.919455	0.044227	0.036145	0.000157
1	9607501	9612500	9585001-9640000	linkedSoft	4.2e-05	0.899625	0.049059	0.050514	0.000761
1	9612501	9617500	9590001-9645000	linkedSoft	1.2e-05	0.87568	0.054103	0.069714	0.000492
1	9617501	9622500	9595001-9650000	soft	0.000436	0.441767	0.016104	0.533054	0.008639
1	9622501	9627500	9600001-9655000	soft	0.001347	0.222818	0.020006	0.707078	0.048751
1	9627501	9632500	9605001-9660000	linkedSoft	0.001249	0.596875	0.098717	0.279991	0.023168
1	9632501	9637500	9610001-9665000	linkedSoft	0.000419	0.509723	0.015558	0.466486	0.007813
1	9637501	9642500	9615001-9670000	soft	2.9e-05	0.467	0.015614	0.511846	0.005512
1	9642501	9647500	9620001-9675000	linkedSoft	1.7e-05	0.570302	0.023657	0.402017	0.004006
1	9647501	9652500	9625001-9680000	linkedSoft	5.5e-05	0.508232	0.198974	0.245674	0.047065
1	9652501	9657500	9630001-9685000	soft	0.000107	0.398746	0.019878	0.562398	0.018871
1	9657501	9662500	9635001-9690000	soft	0.006245	0.406157	0.002747	0.581068	0.003783
1	9662501	9667500	9640001-9695000	soft	0.000238	0.124831	0.000644	0.862047	0.012239
1	9667501	9672500	9645001-9700000	linkedSoft	0.000253	0.484694	0.02044	0.480357	0.014256
1	9672501	9677500	9650001-9705000	linkedSoft	0	0.839666	0.159673	0.000652	9e-06
1	9787501	9792500	9765001-9820000	linkedSoft	0.00048	0.50337	0.049153	0.412617	0.03438
1	9792501	9797500	9770001-9825000	soft	0.000423	0.347099	0.080458	0.465395	0.106626
1	9797501	9802500	9775001-9830000	linkedSoft	0.000279	0.416552	0.151451	0.339789	0.091928
1	9802501	9807500	9780001-9835000	linkedSoft	0.000159	0.697088	0.268239	0.030805	0.003709
1	9807501	9812500	9785001-9840000	linkedSoft	0.000208	0.629948	0.072247	0.272226	0.025371
1	9812501	9817500	9790001-9845000	linkedSoft	0.000678	0.654489	0.032946	0.302937	0.00895
1	9817501	9822500	9795001-9850000	linkedSoft	0.00189	0.517461	0.03545	0.406999	0.0382
1	9822501	9827500	9800001-9855000	soft	0.001174	0.300676	0.001003	0.692165	0.004981
1	9827501	9832500	9805001-9860000	linkedSoft	0.002904	0.58575	0.021287	0.378589	0.01147
1	9832501	9837500	9810001-9865000	soft	0.000567	0.454918	0.027061	0.486301	0.031153
1	9837501	9842500	9815001-9870000	soft	0.000125	0.418088	0.017019	0.546662	0.018106
1	9842501	9847500	9820001-9875000	soft	0.000166	0.44801	0.01752	0.523321	0.010983
1	9847501	9852500	9825001-9880000	soft	0.000248	0.43493	0.037821	0.502123	0.024878
1	9852501	9857500	9830001-9885000	soft	2e-05	0.270461	0.077501	0.496885	0.155132
1	9857501	9862500	9835001-9890000	soft	8e-06	0.373372	0.04312	0.534085	0.049416
1	10032501	10037500	10010001-10065000	linkedSoft	0.000255	0.585615	0.157028	0.223951	0.033151
1	10037501	10042500	10015001-10070000	soft	5.9e-05	0.333722	0.049917	0.558481	0.057822
1	10042501	10047500	10020001-10075000	soft	0.001213	0.425462	0.058185	0.481777	0.033363
1	10047501	10052500	10025001-10080000	linkedSoft	5e-06	0.922048	0.071121	0.006785	4.1e-05
1	10052501	10057500	10030001-10085000	linkedSoft	9e-06	0.594104	0.07139	0.320269	0.014229
1	10057501	10062500	10035001-10090000	soft	5e-05	0.32244	0.021502	0.620516	0.035492
1	10117501	10122500	10095001-10150000	linkedSoft	0.003688	0.628881	0.113486	0.238418	0.015527
1	10302501	10307500	10280001-10335000	soft	0.002431	0.18106	0.001241	0.80555	0.009718
1	10307501	10312500	10285001-10340000	linkedSoft	0.000184	0.851235	0.03336	0.11433	0.000891
1	10312501	10317500	10290001-10345000	linkedSoft	0.000108	0.940276	0.043981	0.015569	6.5e-05
1	10317501	10322500	10295001-10350000	linkedSoft	0.001578	0.806716	0.083478	0.105966	0.002262
1	10322501	10327500	10300001-10355000	soft	0.003629	0.425086	0.079233	0.431405	0.060645
1	10327501	10332500	10305001-10360000	linkedSoft	0.028382	0.54799	0.020288	0.395432	0.007908
1	10332501	10337500	10310001-10365000	linkedSoft	0.013347	0.553099	0.109194	0.291894	0.032465
1	10337501	10342500	10315001-10370000	soft	0.010701	0.36989	0.054077	0.494962	0.07037
1	10342501	10347500	10320001-10375000	soft	0.005186	0.358798	0.108921	0.413769	0.113325
1	10347501	10352500	10325001-10380000	soft	0.002939	0.399308	0.084904	0.434128	0.078721
1	10352501	10357500	10330001-10385000	soft	0.003903	0.320912	0.073761	0.479157	0.122267
1	10357501	10362500	10335001-10390000	linkedSoft	0.015771	0.436416	0.080809	0.425318	0.041687
1	10362501	10367500	10340001-10395000	soft	0.018623	0.445119	0.007198	0.51871	0.01035
1	10367501	10372500	10345001-10400000	linkedSoft	0.005943	0.767843	0.009422	0.215161	0.001631
1	10372501	10377500	10350001-10405000	linkedSoft	0.020875	0.484838	0.005267	0.484019	0.005001
1	10377501	10382500	10355001-10410000	soft	0.001968	0.348989	0.000266	0.648595	0.000182
1	10437501	10442500	10415001-10470000	linkedSoft	0.00608	0.553049	0.048343	0.373521	0.019007
1	10442501	10447500	10420001-10475000	soft	0.001164	0.446897	0.014531	0.525045	0.012363
1	10447501	10452500	10425001-10480000	linkedSoft	0.001685	0.637232	0.050859	0.301453	0.008771
1	10452501	10457500	10430001-10485000	linkedSoft	4e-06	0.897218	0.100375	0.00238	2.3e-05
1	10457501	10462500	10435001-10490000	linkedSoft	0.000615	0.48711	0.018565	0.479416	0.014293
1	10462501	10467500	10440001-10495000	soft	0.009223	0.305224	0.011408	0.621935	0.05221
1	10467501	10472500	10445001-10500000	soft	0.005223	0.333567	0.030038	0.555157	0.076016
1	10472501	10477500	10450001-10505000	soft	0.006127	0.317881	0.012208	0.6362	0.027583
1	10477501	10482500	10455001-10510000	soft	0.029071	0.404832	0.043873	0.476957	0.045267
1	10482501	10487500	10460001-10515000	linkedSoft	0.049302	0.790783	0.078347	0.075009	0.00656
1	10487501	10492500	10465001-10520000	linkedSoft	0.010353	0.925415	0.03835	0.025493	0.000389
1	10492501	10497500	10470001-10525000	soft	0.005387	0.35801	0.001658	0.63278	0.002164
1	10497501	10502500	10475001-10530000	soft	0.003606	0.444255	0.025306	0.501719	0.025114
1	10502501	10507500	10480001-10535000	linkedSoft	0.004397	0.927451	0.010144	0.057747	0.000262
1	10507501	10512500	10485001-10540000	linkedSoft	0.074949	0.762477	0.01056	0.149731	0.002284
1	10512501	10517500	10490001-10545000	soft	0.000661	0.377547	0.009559	0.592338	0.019895
1	10517501	10522500	10495001-10550000	linkedSoft	0	0.64606	0.353825	0.000109	5e-06
1	10522501	10527500	10500001-10555000	linkedSoft	0.000242	0.838761	0.133171	0.026949	0.000876
1	10527501	10532500	10505001-10560000	linkedSoft	0.0144	0.572601	0.050614	0.334851	0.027534
1	10532501	10537500	10510001-10565000	linkedSoft	0.003117	0.698516	0.027074	0.263354	0.007939
1	10537501	10542500	10515001-10570000	soft	0.008932	0.283838	0.003431	0.68539	0.018408
1	10542501	10547500	10520001-10575000	soft	0.002324	0.113995	0.000721	0.868026	0.014934
1	10547501	10552500	10525001-10580000	soft	0.003562	0.408815	0.010177	0.565998	0.011448
1	10552501	10557500	10530001-10585000	linkedSoft	0.000777	0.844234	0.063252	0.08959	0.002147
1	10557501	10562500	10535001-10590000	linkedSoft	0.000116	0.708716	0.004527	0.285684	0.000958
1	10562501	10567500	10540001-10595000	linkedSoft	0.003677	0.579434	0.024801	0.38119	0.010898
1	10567501	10572500	10545001-10600000	soft	0.003192	0.45026	0.017034	0.509971	0.019543
1	10572501	10577500	10550001-10605000	soft	0.001895	0.366672	0.030611	0.552793	0.048029
1	10577501	10582500	10555001-10610000	linkedSoft	0.000853	0.5849	0.088167	0.301055	0.025025
1	10582501	10587500	10560001-10615000	linkedSoft	7.9e-05	0.784071	0.181043	0.032828	0.001978
1	10587501	10592500	10565001-10620000	linkedSoft	0.000156	0.819052	0.173568	0.006766	0.000458
1	10592501	10597500	10570001-10625000	linkedSoft	4.9e-05	0.760426	0.236688	0.002591	0.000246
1	10597501	10602500	10575001-10630000	linkedSoft	0.000806	0.562105	0.14591	0.256935	0.034244
1	10602501	10607500	10580001-10635000	linkedSoft	0.012403	0.704454	0.063279	0.210193	0.009671
1	10607501	10612500	10585001-10640000	soft	0.013121	0.394836	0.051081	0.481094	0.059868
1	10612501	10617500	10590001-10645000	soft	0.000577	0.323773	0.054168	0.531906	0.089575
1	10617501	10622500	10595001-10650000	linkedSoft	2.9e-05	0.760022	0.13136	0.103596	0.004993
1	10622501	10627500	10600001-10655000	linkedSoft	0	0.767436	0.232223	0.000331	1e-05
1	10627501	10632500	10605001-10660000	linkedSoft	5.3e-05	0.796295	0.104827	0.095763	0.003062
1	10632501	10637500	10610001-10665000	linkedSoft	0.002943	0.964057	0.0097	0.023217	8.3e-05
1	10637501	10642500	10615001-10670000	soft	0.048558	0.146189	0.000483	0.799737	0.005034
1	10642501	10647500	10620001-10675000	soft	0.001159	0.062496	0.000963	0.899167	0.036215
1	10647501	10652500	10625001-10680000	soft	0.041646	0.227082	0.012723	0.666897	0.051651
1	10652501	10657500	10630001-10685000	linkedSoft	0.015838	0.813298	0.06546	0.102943	0.002461
1	10657501	10662500	10635001-10690000	linkedSoft	0.029085	0.931607	0.031997	0.007238	7.2e-05
1	10662501	10667500	10640001-10695000	linkedSoft	0.00853	0.933518	0.046924	0.010935	9.2e-05
1	10667501	10672500	10645001-10700000	linkedSoft	0.000427	0.81997	0.172619	0.006693	0.000291
1	10672501	10677500	10650001-10705000	linkedSoft	0.000263	0.697647	0.289047	0.01156	0.001483
1	10677501	10682500	10655001-10710000	linkedSoft	0	0.778514	0.221329	0.000153	4e-06
1	10682501	10687500	10660001-10715000	linkedSoft	5e-06	0.877347	0.11674	0.005725	0.000184
1	10687501	10692500	10665001-10720000	linkedSoft	3e-06	0.851401	0.14817	0.000404	2.1e-05
1	10692501	10697500	10670001-10725000	linkedSoft	2.9e-05	0.461323	0.355164	0.128542	0.054942
1	10697501	10702500	10675001-10730000	soft	2e-06	0.202901	0.127139	0.387761	0.282197
1	10702501	10707500	10680001-10735000	soft	0	0.142463	0.020045	0.709752	0.12774
1	10707501	10712500	10685001-10740000	soft	2e-06	0.343818	0.027498	0.588533	0.040149
1	10712501	10717500	10690001-10745000	linkedSoft	0	0.970625	0.025413	0.003955	7e-06
1	10717501	10722500	10695001-10750000	linkedSoft	5e-06	0.857241	0.01684	0.125377	0.000536
1	10722501	10727500	10700001-10755000	linkedSoft	2e-06	0.713074	0.011524	0.274246	0.001155
1	10727501	10732500	10705001-10760000	linkedSoft	4e-05	0.515068	0.05272	0.404293	0.027878
1	10732501	10737500	10710001-10765000	linkedSoft	0.00025	0.948257	0.011327	0.040098	6.8e-05
1	10737501	10742500	10715001-10770000	linkedSoft	4e-05	0.981171	0.014658	0.004122	9e-06
1	10742501	10747500	10720001-10775000	linkedSoft	0.00027	0.87977	0.028646	0.090649	0.000665
1	10747501	10752500	10725001-10780000	linkedSoft	0.000854	0.664256	0.158317	0.164357	0.012216
1	11057501	11062500	11035001-11090000	linkedSoft	0.000226	0.675938	0.00374	0.319359	0.000737
1	11062501	11067500	11040001-11095000	linkedSoft	0.000408	0.545677	0.01987	0.425719	0.008326
1	11067501	11072500	11045001-11100000	soft	0.005212	0.384456	0.04652	0.509057	0.054755
1	11072501	11077500	11050001-11105000	soft	0.00838	0.301375	0.063626	0.480715	0.145904
1	11077501	11082500	11055001-11110000	soft	0.009021	0.308857	0.084008	0.43378	0.164334
1	11082501	11087500	11060001-11115000	soft	0.003235	0.340835	0.041556	0.544476	0.069898
1	11087501	11092500	11065001-11120000	linkedSoft	0.001034	0.488605	0.157834	0.301221	0.051305
1	11092501	11097500	11070001-11125000	linkedSoft	0.000255	0.792792	0.044309	0.160904	0.00174
1	11097501	11102500	11075001-11130000	linkedSoft	1e-05	0.962179	0.028964	0.008823	2.4e-05
1	11102501	11107500	11080001-11135000	linkedSoft	9e-06	0.952422	0.02947	0.018034	6.6e-05
1	11107501	11112500	11085001-11140000	linkedSoft	1.2e-05	0.881946	0.10976	0.008146	0.000136
1	11112501	11117500	11090001-11145000	soft	9e-06	0.186993	0.001143	0.807831	0.004025
1	11117501	11122500	11095001-11150000	linkedSoft	0.001529	0.498474	0.010155	0.484528	0.005314
1	11122501	11127500	11100001-11155000	linkedSoft	6.2e-05	0.906755	0.033402	0.05955	0.000231
1	11127501	11132500	11105001-11160000	linkedSoft	0	0.885488	0.095128	0.019115	0.000269
1	11132501	11137500	11110001-11165000	linkedSoft	0	0.636573	0.263317	0.081849	0.01826
1	11137501	11142500	11115001-11170000	linkedSoft	1.2e-05	0.704436	0.174612	0.10873	0.01221
1	11142501	11147500	11120001-11175000	soft	7.2e-05	0.384225	0.117988	0.408397	0.089319
1	11147501	11152500	11125001-11180000	soft	2.3e-05	0.187917	0.089381	0.471016	0.251663
1	11152501	11157500	11130001-11185000	soft	1e-06	0.146942	0.096117	0.448658	0.308282
1	11157501	11162500	11135001-11190000	soft	0.000134	0.283285	0.11871	0.435677	0.162194
1	11162501	11167500	11140001-11195000	linkedSoft	2.1e-05	0.587185	0.076869	0.31877	0.017155
1	11167501	11172500	11145001-11200000	linkedSoft	0.000191	0.881242	0.041299	0.076305	0.000962
1	11172501	11177500	11150001-11205000	linkedSoft	1.5e-05	0.782569	0.129301	0.08569	0.002425
1	11177501	11182500	11155001-11210000	linkedSoft	3.9e-05	0.827015	0.109209	0.06251	0.001228
1	11182501	11187500	11160001-11215000	soft	0.001527	0.357305	0.00178	0.636363	0.003025
1	11187501	11192500	11165001-11220000	soft	0.000129	0.389643	0.000764	0.608521	0.000943
1	11327501	11332500	11305001-11360000	soft	2e-06	0.155885	0.029499	0.666935	0.14768
1	11332501	11337500	11310001-11365000	soft	0	0.120817	0.020314	0.719457	0.139411
1	11337501	11342500	11315001-11370000	soft	8e-06	0.264158	0.043757	0.592427	0.09965
1	11342501	11347500	11320001-11375000	linkedSoft	4e-06	0.498415	0.028273	0.45688	0.016429
1	11347501	11352500	11325001-11380000	linkedSoft	1e-06	0.796593	0.118912	0.081898	0.002596
1	11352501	11357500	11330001-11385000	linkedSoft	0	0.827297	0.104843	0.066841	0.001019
1	11357501	11362500	11335001-11390000	linkedSoft	2e-06	0.839537	0.149035	0.011186	0.00024
1	11362501	11367500	11340001-11395000	linkedSoft	0.000159	0.569067	0.106541	0.293608	0.030625
1	11367501	11372500	11345001-11400000	soft	0.001352	0.378971	0.020699	0.563403	0.035575
1	11372501	11377500	11350001-11405000	linkedSoft	0.003924	0.944642	0.034102	0.016834	0.000498
1	11432501	11437500	11410001-11465000	linkedSoft	9e-06	0.85936	0.060809	0.079086	0.000736
1	11567501	11572500	11545001-11600000	soft	0.001795	0.426777	0.001263	0.567587	0.002578
1	11572501	11577500	11550001-11605000	linkedSoft	0.003143	0.691629	0.002544	0.301799	0.000885
1	11577501	11582500	11555001-11610000	linkedSoft	6.2e-05	0.987808	0.010929	0.001201	1e-06
1	11582501	11587500	11560001-11615000	linkedSoft	0.000138	0.979535	0.014946	0.005376	5e-06
1	11587501	11592500	11565001-11620000	linkedSoft	0.000101	0.763763	0.232889	0.003156	9.1e-05
1	11592501	11597500	11570001-11625000	linkedSoft	2e-06	0.870008	0.129534	0.000453	3e-06
1	11597501	11602500	11575001-11630000	linkedSoft	0.000635	0.955956	0.029181	0.014109	0.000119
1	11602501	11607500	11580001-11635000	linkedSoft	0.001689	0.956771	0.016573	0.024792	0.000174
1	11607501	11612500	11585001-11640000	soft	0.006385	0.295291	0.000142	0.697522	0.00066
1	11612501	11617500	11590001-11645000	soft	0.009429	0.080589	3.3e-05	0.909159	0.00079
1	11617501	11622500	11595001-11650000	soft	0.001687	0.11617	4.2e-05	0.881414	0.000687
1	11622501	11627500	11600001-11655000	soft	0.00512	0.317129	0.000231	0.677254	0.000266
1	11627501	11632500	11605001-11660000	linkedSoft	0.003682	0.863713	0.00103	0.131526	5e-05
1	11632501	11637500	11610001-11665000	linkedSoft	0.006045	0.619116	0.000425	0.374156	0.000257
1	11637501	11642500	11615001-11670000	linkedSoft	0.040096	0.586175	0.001607	0.370912	0.00121
1	11642501	11647500	11620001-11675000	linkedSoft	0.018236	0.529005	0.001003	0.451104	0.000653
1	11787501	11792500	11765001-11820000	soft	8.3e-05	0.193492	0.003993	0.776945	0.025487
1	11792501	11797500	11770001-11825000	linkedSoft	8.6e-05	0.966975	0.021511	0.01135	7.9e-05
1	11797501	11802500	11775001-11830000	linkedSoft	3e-06	0.920672	0.07898	0.000342	3e-06
1	11802501	11807500	11780001-11835000	linkedSoft	2e-05	0.802383	0.195621	0.001931	4.4e-05
1	11807501	11812500	11785001-11840000	linkedSoft	2e-06	0.838566	0.160639	0.000783	1e-05
1	11812501	11817500	11790001-11845000	linkedSoft	5e-05	0.960387	0.03821	0.001349	4e-06
1	11817501	11822500	11795001-11850000	linkedSoft	0.007336	0.841259	0.055197	0.092005	0.004203
1	11822501	11827500	11800001-11855000	soft	0.000279	0.169923	0.075985	0.486575	0.267238
1	11827501	11832500	11805001-11860000	soft	0.014368	0.151836	0.070389	0.57189	0.191518
1	11832501	11837500	11810001-11865000	soft	0.01509	0.344907	0.013166	0.609407	0.017431
1	11837501	11842500	11815001-11870000	linkedSoft	0.003445	0.874373	0.027068	0.094281	0.000832
1	11842501	11847500	11820001-11875000	linkedSoft	4.6e-05	0.907829	0.087077	0.004983	6.4e-05
1	11847501	11852500	11825001-11880000	linkedSoft	0.000216	0.769306	0.178701	0.049667	0.00211
1	11852501	11857500	11830001-11885000	soft	0.00013	0.385077	0.013756	0.590172	0.010865
1	11857501	11862500	11835001-11890000	linkedSoft	8.1e-05	0.898768	0.075542	0.025401	0.000208
1	11862501	11867500	11840001-11895000	soft	0.000289	0.343594	0.036569	0.556717	0.062831
1	11867501	11872500	11845001-11900000	soft	2.2e-05	0.200966	0.024301	0.679166	0.095545
1	11872501	11877500	11850001-11905000	soft	0.001841	0.226858	0.067809	0.52987	0.173622
1	11877501	11882500	11855001-11910000	linkedSoft	0.001815	0.419049	0.104995	0.378569	0.095572
1	11882501	11887500	11860001-11915000	linkedSoft	0.00144	0.744671	0.133647	0.110002	0.01024
1	11887501	11892500	11865001-11920000	linkedSoft	0.000633	0.681405	0.296984	0.01666	0.004319
1	11892501	11897500	11870001-11925000	linkedSoft	0.000119	0.581058	0.388758	0.023423	0.006642
1	11897501	11902500	11875001-11930000	linkedSoft	0	0.836558	0.160452	0.002911	7.8e-05
1	11902501	11907500	11880001-11935000	linkedSoft	0	0.806457	0.192898	0.000632	1.3e-05
1	11907501	11912500	11885001-11940000	linkedSoft	1.6e-05	0.610582	0.183859	0.163596	0.041946
1	11912501	11917500	11890001-11945000	linkedSoft	7.3e-05	0.593172	0.222851	0.146638	0.037266
1	11917501	11922500	11895001-11950000	soft	2.2e-05	0.281569	0.195503	0.317314	0.205591
1	11922501	11927500	11900001-11955000	soft	0	0.087395	0.006332	0.81749	0.088783
1	11927501	11932500	11905001-11960000	soft	0	0.100867	0.012379	0.780609	0.106145
1	11932501	11937500	11910001-11965000	soft	1e-06	0.268689	0.02984	0.630066	0.071403
1	11937501	11942500	11915001-11970000	soft	0.000102	0.377661	0.052447	0.501952	0.067837
1	11942501	11947500	11920001-11975000	soft	2.1e-05	0.391756	0.045094	0.509359	0.05377
1	12062501	12067500	12040001-12095000	hard	0	0.103247	0.146808	0.343646	0.406299
1	12067501	12072500	12045001-12100000	linkedSoft	1.3e-05	0.48288	0.037247	0.455141	0.024719
1	12072501	12077500	12050001-12105000	linkedSoft	1.2e-05	0.67371	0.034115	0.285319	0.006844
1	12077501	12082500	12055001-12110000	linkedSoft	1.2e-05	0.669031	0.13798	0.169974	0.023005
1	12082501	12087500	12060001-12115000	linkedHard	0	0.308355	0.389735	0.129526	0.172384
1	12087501	12092500	12065001-12120000	hard	0	0.194928	0.205061	0.281085	0.318926
1	12092501	12097500	12070001-12125000	soft	0	0.106805	0.088253	0.450797	0.354145
1	12097501	12102500	12075001-12130000	soft	1e-06	0.172026	0.12292	0.398935	0.306118
1	12102501	12107500	12080001-12135000	soft	7.9e-05	0.4405	0.046033	0.467645	0.045743
1	12107501	12112500	12085001-12140000	linkedSoft	2.6e-05	0.794251	0.031763	0.171796	0.002163
1	12112501	12117500	12090001-12145000	linkedSoft	1.9e-05	0.865513	0.03004	0.103792	0.000636
1	12117501	12122500	12095001-12150000	soft	2.1e-05	0.485532	0.008407	0.49571	0.010331
1	12122501	12127500	12100001-12155000	linkedSoft	0	0.644132	0.04946	0.300277	0.006131
1	12127501	12132500	12105001-12160000	linkedSoft	0	0.852299	0.139872	0.007659	0.00017
1	12132501	12137500	12110001-12165000	linkedSoft	0	0.771066	0.228925	9e-06	0
1	12137501	12142500	12115001-12170000	linkedSoft	8e-06	0.741291	0.253457	0.004901	0.000344
1	12142501	12147500	12120001-12175000	linkedSoft	3e-05	0.584054	0.230785	0.150269	0.034862
1	12147501	12152500	12125001-12180000	soft	0	0.07364	0.037742	0.578369	0.310249
1	12152501	12157500	12130001-12185000	soft	0	0.133697	0.059511	0.556864	0.249928
1	12157501	12162500	12135001-12190000	soft	4e-06	0.280988	0.022218	0.642706	0.054084
1	12217501	12222500	12195001-12250000	linkedSoft	0.027125	0.648843	0.001867	0.321695	0.00047
1	12222501	12227500	12200001-12255000	linkedSoft	0.00334	0.762935	0.004547	0.228666	0.000512
1	12227501	12232500	12205001-12260000	linkedSoft	0.000332	0.885895	0.04764	0.06538	0.000753
1	12232501	12237500	12210001-12265000	linkedSoft	0.0008	0.906277	0.077489	0.015143	0.000291
1	12237501	12242500	12215001-12270000	linkedSoft	0.000101	0.800694	0.198095	0.00107	3.9e-05
1	12242501	12247500	12220001-12275000	linkedSoft	4.1e-05	0.754756	0.244475	0.000706	2.2e-05
1	12247501	12252500	12225001-12280000	linkedSoft	0	0.853713	0.146269	1.7e-05	0
1	12252501	12257500	12230001-12285000	linkedSoft	9e-06	0.630809	0.369086	8.5e-05	1.1e-05
1	12257501	12262500	12235001-12290000	linkedSoft	5.5e-05	0.662108	0.277239	0.048576	0.012022
1	12262501	12267500	12240001-12295000	soft	2.1e-05	0.098505	0.006717	0.825623	0.069134
1	12267501	12272500	12245001-12300000	soft	1.4e-05	0.245035	0.012414	0.721555	0.020982
1	12272501	12277500	12250001-12305000	linkedSoft	1.6e-05	0.53282	0.057177	0.391448	0.018539
1	12277501	12282500	12255001-12310000	linkedSoft	4e-06	0.824003	0.165856	0.009493	0.000643
1	12282501	12287500	12260001-12315000	linkedSoft	1e-06	0.843328	0.155497	0.001115	5.9e-05
1	12287501	12292500	12265001-12320000	linkedSoft	4.5e-05	0.641536	0.250057	0.093765	0.014597
1	12292501	12297500	12270001-12325000	soft	8e-06	0.162322	0.092179	0.46055	0.284941
1	12297501	12302500	12275001-12330000	soft	0	0.101488	0.081219	0.493679	0.323614
1	12302501	12307500	12280001-12335000	soft	0	0.361272	0.036971	0.541167	0.060589
1	12452501	12457500	12430001-12485000	linkedSoft	0.002106	0.537439	0.08388	0.342617	0.033957
1	12457501	12462500	12435001-12490000	soft	0.030082	0.30516	0.004805	0.646023	0.013929
1	12462501	12467500	12440001-12495000	soft	0.004468	0.173043	0.013989	0.721232	0.087267
1	12467501	12472500	12445001-12500000	linkedSoft	0.023795	0.525138	0.031418	0.408734	0.010915
1	13302501	13307500	13280001-13335000	linkedSoft	0	0.788211	0.211787	2e-06	0
1	13307501	13312500	13285001-13340000	linkedSoft	0.000817	0.965081	0.027561	0.006507	3.4e-05
1	13312501	13317500	13290001-13345000	soft	5e-05	0.142764	0.001774	0.826258	0.029154
1	13317501	13322500	13295001-13350000	soft	0.001337	0.09314	8.8e-05	0.902366	0.003069
1	13322501	13327500	13300001-13355000	linkedSoft	0.003411	0.86476	0.000732	0.131083	1.3e-05
1	13327501	13332500	13305001-13360000	linkedSoft	0.00017	0.943734	0.012555	0.043494	4.7e-05
1	13332501	13337500	13310001-13365000	linkedSoft	0.000296	0.956287	0.031546	0.011834	3.7e-05
1	13802501	13807500	13780001-13835000	linkedSoft	1e-06	0.720571	0.076504	0.19361	0.009313
1	13807501	13812500	13785001-13840000	linkedSoft	0	0.408641	0.135219	0.354178	0.101961
1	13812501	13817500	13790001-13845000	soft	0	0.170716	0.122311	0.431941	0.275032
1	13817501	13822500	13795001-13850000	soft	9e-06	0.220758	0.049753	0.560821	0.168659
1	13822501	13827500	13800001-13855000	linkedSoft	0	0.777714	0.121262	0.098012	0.003011
1	13827501	13832500	13805001-13860000	linkedSoft	7e-06	0.587842	0.031956	0.37315	0.007045
1	13832501	13837500	13810001-13865000	linkedSoft	0	0.621997	0.374443	0.003085	0.000475
1	13837501	13842500	13815001-13870000	linkedSoft	0	0.614593	0.376465	0.007011	0.00193
1	13842501	13847500	13820001-13875000	soft	0.015054	0.390942	0.038278	0.480701	0.075025
1	13847501	13852500	13825001-13880000	soft	0.011466	0.361278	0.039822	0.520383	0.067051
1	13852501	13857500	13830001-13885000	linkedSoft	0.006613	0.528872	0.024493	0.429007	0.011015
1	13927501	13932500	13905001-13960000	linkedSoft	0.000125	0.749522	0.190331	0.049082	0.01094
1	13932501	13937500	13910001-13965000	linkedSoft	9e-06	0.550286	0.199708	0.203734	0.046263
1	13937501	13942500	13915001-13970000	linkedSoft	1.1e-05	0.468005	0.079437	0.420112	0.032435
1	13942501	13947500	13920001-13975000	soft	2e-06	0.346452	0.011458	0.624686	0.017401
1	13947501	13952500	13925001-13980000	soft	1.7e-05	0.382905	0.051968	0.487374	0.077736
1	13952501	13957500	13930001-13985000	soft	1.5e-05	0.369212	0.069709	0.46182	0.099245
1	14107501	14112500	14085001-14140000	linkedSoft	8e-06	0.916996	0.073778	0.009085	0.000132
1	14112501	14117500	14090001-14145000	linkedSoft	1e-06	0.927209	0.06745	0.005263	7.6e-05
1	14117501	14122500	14095001-14150000	linkedSoft	0.00014	0.704017	0.277783	0.016324	0.001736
1	14282501	14287500	14260001-14315000	linkedSoft	0.001018	0.907042	0.018025	0.073722	0.000193
1	14287501	14292500	14265001-14320000	linkedSoft	0.197614	0.570847	0.008528	0.220937	0.002074
1	14292501	14297500	14270001-14325000	soft	0.030419	0.465081	0.01244	0.481049	0.011011
1	14297501	14302500	14275001-14330000	soft	0.01463	0.403105	0.001023	0.580174	0.001068
1	14367501	14372500	14345001-14400000	linkedSoft	0.000213	0.730128	0.024644	0.242714	0.002302
1	14372501	14377500	14350001-14405000	linkedSoft	0.000269	0.834428	0.075367	0.087884	0.002051
1	14377501	14382500	14355001-14410000	linkedSoft	8e-05	0.779154	0.079455	0.137744	0.003568
1	14382501	14387500	14360001-14415000	linkedSoft	5.2e-05	0.84	0.133264	0.026123	0.000561
1	14387501	14392500	14365001-14420000	linkedSoft	2.3e-05	0.888585	0.097238	0.01392	0.000234
1	14392501	14397500	14370001-14425000	linkedSoft	1e-06	0.878314	0.110319	0.010993	0.000374
1	14682501	14687500	14660001-14715000	linkedSoft	0	0.714227	0.285326	0.000425	2.2e-05
1	14687501	14692500	14665001-14720000	linkedSoft	0.013408	0.731291	0.114645	0.12889	0.011766
1	14692501	14697500	14670001-14725000	soft	0.000332	0.382316	0.022192	0.584335	0.010824
1	14697501	14702500	14675001-14730000	linkedSoft	0	0.844717	0.154208	0.001058	1.7e-05
1	14842501	14847500	14820001-14875000	soft	0.099547	0.336955	0.004988	0.536477	0.022033
1	14847501	14852500	14825001-14880000	linkedSoft	0.008221	0.805059	0.038471	0.146775	0.001473
1	14852501	14857500	14830001-14885000	linkedSoft	1e-06	0.783294	0.210247	0.006266	0.000191
1	14857501	14862500	14835001-14890000	linkedSoft	4e-06	0.825176	0.167576	0.006998	0.000248
1	15007501	15012500	14985001-15040000	linkedSoft	0.0027	0.64461	0.080053	0.263641	0.008996
1	15012501	15017500	14990001-15045000	linkedSoft	0.007418	0.803696	0.128552	0.058014	0.00232
1	15017501	15022500	14995001-15050000	linkedSoft	0.009795	0.826886	0.106868	0.052759	0.003692
1	15022501	15027500	15000001-15055000	linkedSoft	0.004025	0.950075	0.017896	0.027831	0.000172
1	15027501	15032500	15005001-15060000	linkedSoft	0.009145	0.407083	0.163087	0.329698	0.090987
1	15032501	15037500	15010001-15065000	soft	0.000116	0.128071	0.043979	0.624736	0.203098
1	15037501	15042500	15015001-15070000	soft	0.009873	0.230437	0.024537	0.630095	0.105058
1	15042501	15047500	15020001-15075000	linkedSoft	0.003245	0.599838	0.019596	0.369621	0.0077
1	15047501	15052500	15025001-15080000	linkedSoft	9e-06	0.965141	0.0313	0.003545	5e-06
1	15052501	15057500	15030001-15085000	linkedSoft	0	0.937548	0.06133	0.001117	5e-06
1	15167501	15172500	15145001-15200000	linkedSoft	0.003244	0.791103	0.024518	0.177712	0.003423
1	15172501	15177500	15150001-15205000	soft	0.00028	0.197666	0.008266	0.743696	0.050093
1	15177501	15182500	15155001-15210000	soft	0.000213	0.369422	0.051366	0.513098	0.065902
1	15182501	15187500	15160001-15215000	linkedSoft	0	0.896072	0.103653	0.000274	1e-06
1	15187501	15192500	15165001-15220000	linkedSoft	0	0.88551	0.111201	0.003207	8.2e-05
1	15192501	15197500	15170001-15225000	linkedSoft	0	0.797262	0.189304	0.012291	0.001143
1	15252501	15257500	15230001-15285000	linkedSoft	0	0.71701	0.110613	0.164614	0.007762
1	15257501	15262500	15235001-15290000	soft	1e-06	0.292272	0.056031	0.532044	0.119653
1	15262501	15267500	15240001-15295000	soft	4e-06	0.179983	0.081216	0.496782	0.242015
1	15267501	15272500	15245001-15300000	soft	0.000218	0.333676	0.123782	0.398952	0.143371
1	15272501	15277500	15250001-15305000	linkedSoft	0	0.547287	0.018772	0.428122	0.005818
1	15277501	15282500	15255001-15310000	linkedSoft	1e-06	0.676113	0.031991	0.286051	0.005844
1	15282501	15287500	15260001-15315000	linkedSoft	1e-06	0.710328	0.073124	0.209857	0.00669
1	15287501	15292500	15265001-15320000	linkedSoft	1e-06	0.697094	0.095285	0.20026	0.00736
1	15292501	15297500	15270001-15325000	linkedSoft	0.001344	0.499984	0.027689	0.44947	0.021512
1	15297501	15302500	15275001-15330000	linkedSoft	0.000435	0.476378	0.049391	0.448264	0.025531
1	15302501	15307500	15280001-15335000	linkedSoft	0.000891	0.683407	0.185155	0.117736	0.01281
1	15307501	15312500	15285001-15340000	soft	0.003243	0.337008	0.012321	0.618451	0.028976
1	15312501	15317500	15290001-15345000	soft	0.011962	0.221317	0.001651	0.752413	0.012657
1	15517501	15522500	15495001-15550000	linkedSoft	0.036458	0.552091	0.007775	0.398995	0.004681
1	15522501	15527500	15500001-15555000	linkedSoft	0.000365	0.595243	0.051311	0.336057	0.017024
1	15527501	15532500	15505001-15560000	linkedSoft	0.007582	0.755642	0.013402	0.221921	0.001454
1	15532501	15537500	15510001-15565000	linkedSoft	0.002497	0.813767	0.154408	0.02812	0.001208
1	15537501	15542500	15515001-15570000	linkedSoft	0.083103	0.675938	0.160026	0.073627	0.007306
1	15597501	15602500	15575001-15630000	linkedSoft	3.2e-05	0.949931	0.034939	0.015065	3.3e-05
1	15602501	15607500	15580001-15635000	linkedSoft	2e-06	0.932869	0.066851	0.000278	1e-06
1	15607501	15612500	15585001-15640000	linkedSoft	0.000222	0.689431	0.029235	0.277015	0.004098
1	15612501	15617500	15590001-15645000	linkedSoft	0.000189	0.838631	0.047663	0.112121	0.001396
1	15617501	15622500	15595001-15650000	soft	0.014212	0.348595	0.000407	0.636139	0.000647
1	15622501	15627500	15600001-15655000	soft	0.001362	0.176759	0.000119	0.821071	0.000688
1	15777501	15782500	15755001-15810000	soft	0.001161	0.333633	0.001724	0.658148	0.005334
1	15782501	15787500	15760001-15815000	soft	0.000186	0.349807	0.005945	0.631753	0.01231
1	16282501	16287500	16260001-16315000	linkedSoft	0	0.679311	0.090264	0.223822	0.006603
1	16287501	16292500	16265001-16320000	linkedSoft	3e-05	0.442231	0.081231	0.426482	0.050025
1	16292501	16297500	16270001-16325000	linkedSoft	2e-06	0.907987	0.047785	0.043861	0.000365
1	16297501	16302500	16275001-16330000	linkedSoft	0	0.927773	0.057421	0.01466	0.000146
1	17222501	17227500	17200001-17255000	linkedSoft	4.4e-05	0.901632	0.046205	0.051755	0.000364
1	17292501	17297500	17270001-17325000	linkedSoft	0	0.984451	0.012666	0.002882	1e-06
1	17397501	17402500	17375001-17430000	linkedSoft	0.00015	0.42211	0.16566	0.333737	0.078343
1	17402501	17407500	17380001-17435000	linkedSoft	1e-05	0.525554	0.256029	0.181947	0.03646
1	17407501	17412500	17385001-17440000	linkedSoft	4e-06	0.781468	0.153686	0.061749	0.003093
1	17412501	17417500	17390001-17445000	soft	1e-05	0.471704	0.031127	0.475491	0.021668
1	17417501	17422500	17395001-17450000	soft	0.000336	0.405909	0.038117	0.505618	0.05002
1	17422501	17427500	17400001-17455000	soft	0.000469	0.177652	0.007889	0.737191	0.076799
1	17427501	17432500	17405001-17460000	linkedSoft	2e-06	0.665942	0.049594	0.278649	0.005813
1	17432501	17437500	17410001-17465000	linkedSoft	1.4e-05	0.787211	0.141009	0.064745	0.007021
1	17437501	17442500	17415001-17470000	linkedSoft	0	0.877442	0.121448	0.001071	3.9e-05
1	17442501	17447500	17420001-17475000	linkedSoft	0	0.690463	0.308951	0.000502	8.4e-05
1	17447501	17452500	17425001-17480000	soft	4e-06	0.381294	0.048401	0.51526	0.055042
1	17452501	17457500	17430001-17485000	soft	0	0.186161	0.071393	0.567806	0.17464
1	17872501	17877500	17850001-17905000	soft	0.000287	0.446025	0.034039	0.486553	0.033095
1	18102501	18107500	18080001-18135000	linkedSoft	0.003246	0.868249	0.092329	0.03463	0.001545
1	18107501	18112500	18085001-18140000	soft	0.002635	0.374052	0.004867	0.607225	0.011221
1	18112501	18117500	18090001-18145000	soft	0.000404	0.330506	0.014726	0.635606	0.018758
1	18117501	18122500	18095001-18150000	soft	0.000163	0.343694	0.003756	0.649153	0.003233
1	18122501	18127500	18100001-18155000	soft	0.0003	0.28728	0.001246	0.708336	0.002836
1	18127501	18132500	18105001-18160000	soft	0.003146	0.479374	0.003056	0.510806	0.003617
1	18132501	18137500	18110001-18165000	linkedSoft	0.003675	0.806057	0.011226	0.178134	0.000908
1	18137501	18142500	18115001-18170000	linkedSoft	0.000615	0.513055	0.005743	0.476323	0.004264
1	18142501	18147500	18120001-18175000	soft	0.000432	0.335091	0.014315	0.612658	0.037503
1	18267501	18272500	18245001-18300000	linkedSoft	0.017451	0.49317	0.118575	0.334396	0.036408
1	18272501	18277500	18250001-18305000	soft	0.01458	0.40401	0.04894	0.498987	0.033483
1	18277501	18282500	18255001-18310000	linkedSoft	0.000415	0.938154	0.052681	0.008604	0.000146
1	18282501	18287500	18260001-18315000	soft	0.002088	0.418766	0.023078	0.51603	0.040038
1	18287501	18292500	18265001-18320000	soft	0.001924	0.250566	0.022484	0.628561	0.096465
1	18292501	18297500	18270001-18325000	soft	0.000712	0.259784	0.067272	0.522793	0.149438
1	18352501	18357500	18330001-18385000	linkedSoft	0	0.919653	0.080251	9.6e-05	0
1	18357501	18362500	18335001-18390000	linkedSoft	3e-06	0.821391	0.177795	0.000788	2.3e-05
1	18362501	18367500	18340001-18395000	linkedSoft	3.2e-05	0.810791	0.184831	0.004005	0.000341
1	18367501	18372500	18345001-18400000	soft	0.000762	0.299503	0.052883	0.544129	0.102723
1	18372501	18377500	18350001-18405000	soft	0.000469	0.196509	0.08764	0.486018	0.229365
1	18377501	18382500	18355001-18410000	soft	0.000105	0.243464	0.098547	0.520011	0.137873
1	18382501	18387500	18360001-18415000	soft	0.000578	0.338124	0.092449	0.47497	0.09388
1	18387501	18392500	18365001-18420000	linkedSoft	7.8e-05	0.890259	0.035391	0.073852	0.00042
1	18392501	18397500	18370001-18425000	linkedSoft	0.000316	0.722068	0.028843	0.245575	0.003198
1	18397501	18402500	18375001-18430000	linkedSoft	0	0.770212	0.20349	0.025493	0.000806
1	18517501	18522500	18495001-18550000	soft	1.4e-05	0.439999	0.053578	0.456985	0.049424
1	18522501	18527500	18500001-18555000	soft	4e-06	0.343011	0.035876	0.549254	0.071855
1	18527501	18532500	18505001-18560000	soft	6e-06	0.158966	0.025591	0.642472	0.172965
1	18532501	18537500	18510001-18565000	soft	0	0.068606	0.010086	0.773839	0.147468
1	18537501	18542500	18515001-18570000	soft	2e-06	0.280381	0.013366	0.670748	0.035503
1	18542501	18547500	18520001-18575000	soft	0	0.405762	0.034266	0.526039	0.033932
1	18547501	18552500	18525001-18580000	linkedSoft	2e-06	0.529494	0.044362	0.401012	0.02513
1	18552501	18557500	18530001-18585000	linkedSoft	1e-06	0.69147	0.186611	0.112774	0.009144
1	18557501	18562500	18535001-18590000	linkedSoft	0	0.761113	0.12808	0.107581	0.003226
1	18562501	18567500	18540001-18595000	soft	1.7e-05	0.409334	0.077371	0.458969	0.054309
1	18567501	18572500	18545001-18600000	soft	3.7e-05	0.415995	0.041158	0.521425	0.021386
1	18572501	18577500	18550001-18605000	linkedSoft	2.1e-05	0.847017	0.069019	0.082671	0.001272
1	18577501	18582500	18555001-18610000	linkedSoft	0	0.841349	0.157743	0.00089	1.8e-05
1	18802501	18807500	18780001-18835000	linkedSoft	0.010753	0.672331	0.0014	0.314951	0.000565
1	18807501	18812500	18785001-18840000	linkedSoft	0.001374	0.73484	0.000336	0.263435	1.5e-05
1	18812501	18817500	18790001-18845000	linkedSoft	0	0.879791	0.119717	0.000491	2e-06
1	18907501	18912500	18885001-18940000	soft	6e-06	0.384285	0.016806	0.584095	0.014809
1	18912501	18917500	18890001-18945000	linkedSoft	2e-06	0.516084	0.005681	0.476492	0.001741
1	18917501	18922500	18895001-18950000	linkedSoft	1e-06	0.79993	0.012457	0.187252	0.000361
1	18922501	18927500	18900001-18955000	linkedSoft	0	0.900886	0.031061	0.067815	0.000237
1	18927501	18932500	18905001-18960000	linkedSoft	4.6e-05	0.565183	0.103339	0.309156	0.022276
1	18932501	18937500	18910001-18965000	soft	2.1e-05	0.191516	0.024461	0.69844	0.085562
1	18937501	18942500	18915001-18970000	soft	3e-06	0.223237	0.033951	0.655456	0.087352
1	18942501	18947500	18920001-18975000	linkedSoft	0.000168	0.582569	0.078781	0.322457	0.016025
1	18947501	18952500	18925001-18980000	linkedSoft	1e-06	0.880083	0.065056	0.054202	0.000658
1	18952501	18957500	18930001-18985000	linkedSoft	0	0.838951	0.159172	0.001848	2.8e-05
1	18957501	18962500	18935001-18990000	linkedSoft	0	0.868877	0.12681	0.00427	4.3e-05
1	18962501	18967500	18940001-18995000	linkedSoft	0	0.928487	0.056102	0.015323	8.7e-05
1	18967501	18972500	18945001-19000000	linkedSoft	1.1e-05	0.527032	0.004314	0.467528	0.001115
1	18972501	18977500	18950001-19005000	soft	3e-05	0.292808	0.010187	0.680569	0.016407
1	18977501	18982500	18955001-19010000	soft	1.2e-05	0.154202	0.019677	0.720032	0.106077
1	18982501	18987500	18960001-19015000	soft	1e-06	0.207976	0.003421	0.776503	0.012098
1	18987501	18992500	18965001-19020000	soft	0	0.160294	0.006764	0.795839	0.037103
1	18992501	18997500	18970001-19025000	linkedSoft	6e-06	0.729584	0.033299	0.234821	0.002291
1	18997501	19002500	18975001-19030000	linkedSoft	0	0.967066	0.027542	0.005385	6e-06
1	19002501	19007500	18980001-19035000	linkedSoft	0	0.95464	0.039016	0.006333	1.1e-05
1	19007501	19012500	18985001-19040000	linkedSoft	0	0.944411	0.054291	0.001295	3e-06
1	19012501	19017500	18990001-19045000	linkedSoft	0	0.850643	0.147492	0.001834	3.1e-05
1	19017501	19022500	18995001-19050000	linkedSoft	4e-05	0.516515	0.024751	0.448722	0.009973
1	19172501	19177500	19150001-19205000	soft	0.00061	0.265327	0.005535	0.700354	0.028175
1	19177501	19182500	19155001-19210000	soft	6.4e-05	0.169155	0.014518	0.738082	0.078181
1	19182501	19187500	19160001-19215000	soft	0.000392	0.473557	0.004549	0.518994	0.002507
1	19187501	19192500	19165001-19220000	linkedSoft	6e-06	0.873792	0.008374	0.117646	0.000181
1	19267501	19272500	19245001-19300000	soft	0.034726	0.405533	0.060089	0.458697	0.040954
1	19272501	19277500	19250001-19305000	linkedSoft	0.007617	0.651847	0.006974	0.331894	0.001668
1	19277501	19282500	19255001-19310000	linkedSoft	0.0014	0.947759	0.012332	0.038374	0.000135
1	19282501	19287500	19260001-19315000	linkedSoft	0.001051	0.88945	0.019638	0.089504	0.000356
1	19287501	19292500	19265001-19320000	linkedSoft	0.00141	0.919506	0.008382	0.07061	9.2e-05
1	19292501	19297500	19270001-19325000	soft	0.007361	0.464368	0.008346	0.513746	0.006178
1	19352501	19357500	19330001-19385000	soft	1.9e-05	0.110016	0.000199	0.888017	0.00175
1	19357501	19362500	19335001-19390000	soft	0.000402	0.288798	0.007797	0.680804	0.0222
1	19362501	19367500	19340001-19395000	linkedSoft	0.000135	0.962769	0.030149	0.006915	3.1e-05
1	19482501	19487500	19460001-19515000	soft	2e-06	0.146163	0.094401	0.470049	0.289386
1	19487501	19492500	19465001-19520000	soft	2.5e-05	0.313101	0.062439	0.510597	0.113838
1	19492501	19497500	19470001-19525000	linkedSoft	0.000357	0.897154	0.024876	0.076845	0.000769
1	19497501	19502500	19475001-19530000	linkedSoft	1.9e-05	0.549903	0.042174	0.388301	0.019603
1	19502501	19507500	19480001-19535000	linkedSoft	0.000539	0.721383	0.102478	0.166404	0.009197
1	19507501	19512500	19485001-19540000	linkedSoft	4e-06	0.593131	0.38646	0.017102	0.003304
1	19577501	19582500	19555001-19610000	linkedSoft	2e-06	0.707195	0.017752	0.272922	0.002129
1	19582501	19587500	19560001-19615000	linkedSoft	2.1e-05	0.507268	0.013689	0.473049	0.005973
1	19587501	19592500	19565001-19620000	soft	3.5e-05	0.327356	0.061694	0.503333	0.107581
1	19592501	19597500	19570001-19625000	soft	0	0.10499	0.005362	0.826427	0.063222
1	19597501	19602500	19575001-19630000	soft	0.000235	0.362887	0.020317	0.586086	0.030475
1	19602501	19607500	19580001-19635000	linkedSoft	1e-05	0.605747	0.011326	0.380966	0.001952
1	19607501	19612500	19585001-19640000	linkedSoft	0	0.913707	0.08449	0.001798	5e-06
1	19612501	19617500	19590001-19645000	linkedSoft	4e-06	0.81303	0.176064	0.010752	0.000151
1	19617501	19622500	19595001-19650000	linkedSoft	1e-06	0.87004	0.120255	0.009633	7.1e-05
1	19622501	19627500	19600001-19655000	linkedSoft	4e-06	0.928585	0.070924	0.000486	1e-06
1	19627501	19632500	19605001-19660000	linkedSoft	0.00105	0.712359	0.062084	0.219203	0.005305
1	19632501	19637500	19610001-19665000	soft	7.9e-05	0.171573	0.005335	0.795187	0.027826
1	19637501	19642500	19615001-19670000	soft	0.000119	0.232476	0.006607	0.740854	0.019944
1	19642501	19647500	19620001-19675000	soft	3.1e-05	0.32819	0.002377	0.666532	0.00287
1	19647501	19652500	19625001-19680000	soft	5e-06	0.317926	0.004445	0.668181	0.009443
1	19652501	19657500	19630001-19685000	linkedSoft	6.2e-05	0.717383	0.075691	0.200924	0.00594
1	19657501	19662500	19635001-19690000	linkedSoft	8e-06	0.567473	0.041618	0.382251	0.00865
1	19662501	19667500	19640001-19695000	linkedSoft	6e-05	0.432838	0.082686	0.430599	0.053816
1	19932501	19937500	19910001-19965000	linkedSoft	0.011389	0.628581	0.019758	0.332278	0.007994
1	19937501	19942500	19915001-19970000	soft	0.000729	0.246831	0.007009	0.727964	0.017466
1	19942501	19947500	19920001-19975000	soft	0.00306	0.230014	0.000845	0.763305	0.002775
1	19947501	19952500	19925001-19980000	linkedSoft	0.003896	0.608786	0.049834	0.317381	0.020103
1	19952501	19957500	19930001-19985000	linkedSoft	2e-06	0.770476	0.216669	0.012007	0.000845
1	19957501	19962500	19935001-19990000	linkedSoft	0.000644	0.803926	0.084941	0.107283	0.003207
1	19962501	19967500	19940001-19995000	linkedSoft	0.001388	0.842549	0.01148	0.144197	0.000386
1	19967501	19972500	19945001-20000000	linkedSoft	0.000381	0.927	0.025443	0.046938	0.000237
1	19972501	19977500	19950001-20005000	linkedSoft	0.000589	0.693825	0.018609	0.283183	0.003793
1	19977501	19982500	19955001-20010000	soft	2e-06	0.226839	0.028848	0.657913	0.086399
1	19982501	19987500	19960001-20015000	soft	5e-06	0.202328	0.00517	0.771781	0.020716
1	19987501	19992500	19965001-20020000	soft	1e-05	0.329731	0.009622	0.645367	0.01527
1	19992501	19997500	19970001-20025000	linkedSoft	0	0.752895	0.065405	0.178383	0.003317
1	19997501	20002500	19975001-20030000	linkedSoft	0	0.810589	0.175674	0.01333	0.000407
1	20002501	20007500	19980001-20035000	linkedSoft	1.1e-05	0.847801	0.031551	0.11997	0.000667
1	20007501	20012500	19985001-20040000	linkedSoft	7.5e-05	0.828439	0.011783	0.159096	0.000606
1	20012501	20017500	19990001-20045000	linkedSoft	7.4e-05	0.760344	0.005585	0.233519	0.000478
1	20017501	20022500	19995001-20050000	soft	0.000137	0.254898	0.006187	0.724033	0.014745
1	20022501	20027500	20000001-20055000	soft	2.7e-05	0.288935	0.008093	0.691256	0.011689
1	20027501	20032500	20005001-20060000	soft	0.000205	0.369069	0.047796	0.530602	0.052327
1	20032501	20037500	20010001-20065000	soft	2e-06	0.304961	0.00479	0.681293	0.008954
1	20037501	20042500	20015001-20070000	soft	3.8e-05	0.223508	0.000513	0.773641	0.002301
1	20042501	20047500	20020001-20075000	linkedSoft	0.000182	0.860473	0.062897	0.075683	0.000766
1	20047501	20052500	20025001-20080000	linkedSoft	0	0.961988	0.037876	0.000136	0
1	20052501	20057500	20030001-20085000	linkedSoft	0	0.973377	0.026619	3e-06	0
1	20117501	20122500	20095001-20150000	linkedSoft	0.00036	0.441629	0.122295	0.370171	0.065545
1	20122501	20127500	20100001-20155000	linkedSoft	0.004475	0.590773	0.021292	0.378231	0.005229
1	20127501	20132500	20105001-20160000	linkedSoft	0.00864	0.606186	0.063127	0.312899	0.009148
1	20187501	20192500	20165001-20220000	linkedSoft	0.000148	0.892287	0.073053	0.033876	0.000636
1	20192501	20197500	20170001-20225000	soft	0.001047	0.450886	0.008394	0.529272	0.010402
1	20197501	20202500	20175001-20230000	soft	0.001042	0.27067	0.003968	0.708229	0.016091
1	20202501	20207500	20180001-20235000	soft	0.043646	0.242818	0.001103	0.707228	0.005205
1	20207501	20212500	20185001-20240000	linkedSoft	0.026264	0.917418	0.009189	0.04693	0.000199
1	20212501	20217500	20190001-20245000	linkedSoft	0.000186	0.584588	0.045968	0.358908	0.01035
1	20217501	20222500	20195001-20250000	linkedSoft	0.00147	0.480973	0.025561	0.477228	0.014768
1	20222501	20227500	20200001-20255000	linkedSoft	0.011561	0.545054	0.027841	0.401229	0.014316
1	20227501	20232500	20205001-20260000	soft	0.007238	0.432364	0.009016	0.544308	0.007074
1	20232501	20237500	20210001-20265000	linkedSoft	0.004915	0.856215	0.022722	0.115212	0.000936
1	20237501	20242500	20215001-20270000	linkedSoft	0.000129	0.780692	0.21387	0.0051	0.000209
1	20242501	20247500	20220001-20275000	linkedSoft	0.000203	0.659671	0.301188	0.033743	0.005195
1	20247501	20252500	20225001-20280000	linkedSoft	0.000163	0.775142	0.127426	0.094184	0.003085
1	20252501	20257500	20230001-20285000	linkedSoft	0.000719	0.70976	0.013547	0.274342	0.001632
1	20257501	20262500	20235001-20290000	soft	0.001694	0.474068	0.00736	0.510692	0.006185
1	20262501	20267500	20240001-20295000	soft	0.001619	0.231551	0.000744	0.762838	0.003248
1	20267501	20272500	20245001-20300000	soft	0.002302	0.255946	0.001388	0.734852	0.005512
1	20272501	20277500	20250001-20305000	linkedSoft	0.017264	0.532188	0.004319	0.444268	0.001961
1	20277501	20282500	20255001-20310000	linkedSoft	0.000775	0.965962	0.001304	0.031953	7e-06
1	20282501	20287500	20260001-20315000	linkedSoft	0.000902	0.786438	0.023991	0.187436	0.001234
1	20287501	20292500	20265001-20320000	soft	0.018243	0.40893	0.027438	0.520984	0.024405
1	20292501	20297500	20270001-20325000	soft	0.006154	0.304028	0.014055	0.652678	0.023085
1	20297501	20302500	20275001-20330000	soft	0.023906	0.378977	0.002649	0.590694	0.003773
1	20302501	20307500	20280001-20335000	soft	0.001762	0.421096	0.001263	0.575184	0.000695
1	20307501	20312500	20285001-20340000	soft	0.01048	0.259779	7.9e-05	0.729404	0.000258
1	20312501	20317500	20290001-20345000	linkedSoft	0.015255	0.713419	0.00541	0.264517	0.001399
1	20317501	20322500	20295001-20350000	soft	0.007571	0.299421	0.001384	0.688264	0.003361
1	20322501	20327500	20300001-20355000	linkedSoft	0.063826	0.548461	0.00202	0.384626	0.001067
1	20327501	20332500	20305001-20360000	linkedSoft	0.07389	0.610591	0.001425	0.313573	0.000521
1	20332501	20337500	20310001-20365000	linkedSoft	0.051143	0.584616	0.006943	0.354229	0.003068
1	20337501	20342500	20315001-20370000	linkedSoft	0.035022	0.729141	0.044098	0.187803	0.003936
1	20342501	20347500	20320001-20375000	linkedSoft	0.007435	0.724054	0.170416	0.092841	0.005254
1	20347501	20352500	20325001-20380000	linkedSoft	0.000117	0.913547	0.066842	0.019357	0.000137
1	20352501	20357500	20330001-20385000	linkedSoft	0.000892	0.783645	0.095977	0.115386	0.0041
1	20357501	20362500	20335001-20390000	linkedSoft	0.000746	0.544427	0.002207	0.451619	0.001002
1	20362501	20367500	20340001-20395000	soft	0.000229	0.300989	5.8e-05	0.698574	0.00015
1	20367501	20372500	20345001-20400000	soft	0.001734	0.418345	0.001082	0.577335	0.001505
1	20372501	20377500	20350001-20405000	linkedSoft	0.000264	0.879075	0.057233	0.062678	0.00075
1	20377501	20382500	20355001-20410000	linkedSoft	0.009771	0.672204	0.020089	0.292326	0.00561
1	20382501	20387500	20360001-20415000	linkedSoft	0.002	0.555324	0.01162	0.424626	0.006431
1	20387501	20392500	20365001-20420000	soft	0.001701	0.268339	0.00841	0.683645	0.037903
1	20392501	20397500	20370001-20425000	soft	0.003999	0.341714	0.066575	0.458679	0.129033
1	20397501	20402500	20375001-20430000	soft	0.019646	0.468385	0.004828	0.49808	0.009062
1	20402501	20407500	20380001-20435000	linkedSoft	0.009826	0.700679	0.00321	0.285675	0.000609
1	20407501	20412500	20385001-20440000	linkedSoft	0.013472	0.641994	0.026795	0.307865	0.009874
1	20412501	20417500	20390001-20445000	linkedSoft	0.005447	0.615449	0.015467	0.354885	0.008753
1	20417501	20422500	20395001-20450000	linkedSoft	0.000322	0.781314	0.204433	0.012584	0.001348
1	20422501	20427500	20400001-20455000	linkedSoft	0.008624	0.803634	0.003005	0.183899	0.000839
1	20427501	20432500	20405001-20460000	linkedSoft	0.010804	0.551999	0.001458	0.43459	0.001149
1	20432501	20437500	20410001-20465000	linkedSoft	0.003738	0.875588	0.113021	0.007351	0.000301
1	20437501	20442500	20415001-20470000	soft	0.000476	0.417573	0.005558	0.564984	0.011409
1	20442501	20447500	20420001-20475000	soft	0.000863	0.339453	0.010296	0.616252	0.033137
1	20447501	20452500	20425001-20480000	soft	0.000385	0.301791	0.047114	0.539435	0.111276
1	20452501	20457500	20430001-20485000	soft	0.001009	0.422806	0.008738	0.550193	0.017255
1	20457501	20462500	20435001-20490000	linkedSoft	6e-05	0.56777	0.009055	0.418338	0.004776
1	20462501	20467500	20440001-20495000	linkedSoft	2.9e-05	0.704632	0.071307	0.217951	0.006081
1	20467501	20472500	20445001-20500000	linkedSoft	0.000141	0.399069	0.147714	0.347527	0.105549
1	20472501	20477500	20450001-20505000	soft	1.2e-05	0.327452	0.025995	0.590085	0.056456
1	20477501	20482500	20455001-20510000	linkedSoft	0.000392	0.515144	0.042592	0.413061	0.028811
1	20482501	20487500	20460001-20515000	linkedSoft	0.000108	0.714631	0.072675	0.197578	0.015008
1	20487501	20492500	20465001-20520000	linkedSoft	6.6e-05	0.780178	0.082214	0.130629	0.006913
1	20492501	20497500	20470001-20525000	linkedSoft	4e-06	0.645845	0.349657	0.003206	0.001288
1	20497501	20502500	20475001-20530000	linkedSoft	0.00094	0.503987	0.095395	0.349355	0.050323
1	20502501	20507500	20480001-20535000	soft	0.000111	0.162271	0.000317	0.835175	0.002126
1	20507501	20512500	20485001-20540000	soft	2.3e-05	0.246851	0.009214	0.69464	0.049271
1	20512501	20517500	20490001-20545000	linkedSoft	7e-05	0.682587	0.034651	0.269316	0.013376
1	20517501	20522500	20495001-20550000	linkedSoft	0.002467	0.503856	0.053129	0.391391	0.049156
1	20522501	20527500	20500001-20555000	linkedSoft	0.001407	0.753675	0.076837	0.161617	0.006464
1	20527501	20532500	20505001-20560000	linkedSoft	0.000118	0.889938	0.098791	0.010907	0.000246
1	20532501	20537500	20510001-20565000	linkedSoft	1e-06	0.790429	0.208945	0.000599	2.6e-05
1	20537501	20542500	20515001-20570000	linkedSoft	0.00017	0.794531	0.113776	0.088891	0.002631
1	20542501	20547500	20520001-20575000	soft	0.000433	0.315789	0.035378	0.587039	0.06136
1	20547501	20552500	20525001-20580000	soft	0.000155	0.197772	0.031627	0.677581	0.092866
2	67501	72500	45001-100000	soft	0.002479	0.357841	0.125158	0.395047	0.119475
2	72501	77500	50001-105000	soft	0.001729	0.389045	0.037904	0.521269	0.050053
2	77501	82500	55001-110000	soft	0.000523	0.376213	0.044242	0.512116	0.066906
2	82501	87500	60001-115000	soft	0.001485	0.323602	0.09432	0.425718	0.154876
2	87501	92500	65001-120000	soft	0.004914	0.397002	0.024248	0.519397	0.054438
2	92501	97500	70001-125000	soft	0.018442	0.319166	0.01493	0.614752	0.032711
2	97501	102500	75001-130000	soft	0.009195	0.32322	0.010851	0.636554	0.02018
2	102501	107500	80001-135000	soft	0.00364	0.478059	0.003781	0.510005	0.004515
2	107501	112500	85001-140000	linkedSoft	4.3e-05	0.638309	0.012327	0.347437	0.001883
2	112501	117500	90001-145000	soft	2.2e-05	0.420393	0.001539	0.577208	0.000839
2	117501	122500	95001-150000	linkedSoft	9.3e-05	0.867324	0.044037	0.087957	0.000588
2	122501	127500	100001-155000	linkedSoft	0.000142	0.625279	0.045149	0.319082	0.010349
2	127501	132500	105001-160000	linkedSoft	1e-06	0.968065	0.012346	0.019574	1.4e-05
2	132501	137500	110001-165000	linkedSoft	1.5e-05	0.78236	0.040005	0.175704	0.001916
2	137501	142500	115001-170000	linkedSoft	3.2e-05	0.794291	0.023546	0.180837	0.001294
2	142501	147500	120001-175000	linkedSoft	0.000139	0.510825	0.033118	0.443807	0.012111
2	147501	152500	125001-180000	soft	1.2e-05	0.3102	0.010637	0.662914	0.016238
2	152501	157500	130001-185000	soft	5e-06	0.220055	0.016923	0.710885	0.052132
2	157501	162500	135001-190000	linkedSoft	6.1e-05	0.487603	0.116717	0.358473	0.037146
2	162501	167500	140001-195000	soft	7e-06	0.414498	0.033748	0.526717	0.025029
2	167501	172500	145001-200000	soft	6.9e-05	0.392476	0.038856	0.51065	0.057949
2	172501	177500	150001-205000	linkedSoft	0.000218	0.66075	0.291231	0.040453	0.007347
2	232501	237500	210001-265000	linkedSoft	2e-06	0.792081	0.162643	0.042647	0.002626
2	237501	242500	215001-270000	linkedSoft	3e-06	0.758925	0.155303	0.081071	0.004698
2	242501	247500	220001-275000	soft	1.3e-05	0.384354	0.063269	0.485278	0.067085
2	247501	252500	225001-280000	soft	0.012345	0.209778	0.001966	0.758604	0.017307
2	307501	312500	285001-340000	linkedSoft	0.000176	0.551823	0.033702	0.404201	0.010097
2	312501	317500	290001-345000	soft	0.000165	0.410197	0.026399	0.546383	0.016855
2	317501	322500	295001-350000	linkedSoft	0.000115	0.70332	0.047772	0.244167	0.004625
2	322501	327500	300001-355000	soft	0.000487	0.421836	0.015359	0.550797	0.011521
2	327501	332500	305001-360000	soft	3.1e-05	0.280472	0.01344	0.681191	0.024865
2	332501	337500	310001-365000	soft	0.002049	0.352522	0.032844	0.563218	0.049367
2	337501	342500	315001-370000	linkedSoft	0.001481	0.800688	0.044796	0.150669	0.002367
2	342501	347500	320001-375000	linkedSoft	0.000121	0.541389	0.004874	0.452637	0.000979
2	347501	352500	325001-380000	soft	0.000409	0.374977	0.036237	0.552729	0.035649
2	352501	357500	330001-385000	linkedSoft	1.6e-05	0.841652	0.06901	0.088185	0.001137
2	357501	362500	335001-390000	linkedSoft	0.000202	0.534356	0.085286	0.352747	0.027409
2	362501	367500	340001-395000	soft	0.000175	0.389948	0.061972	0.480693	0.067212
2	367501	372500	345001-400000	soft	1.7e-05	0.312389	0.189998	0.328828	0.168767
2	372501	377500	350001-405000	soft	7e-06	0.456319	0.044561	0.472421	0.026692
2	432501	437500	410001-465000	soft	0.000435	0.316309	0.044858	0.549785	0.088614
2	437501	442500	415001-470000	soft	0.000297	0.33148	0.073317	0.488939	0.105967
2	442501	447500	420001-475000	soft	0.000521	0.387398	0.029012	0.552447	0.030621
2	447501	452500	425001-480000	soft	0.000195	0.389878	0.020601	0.564267	0.025058
2	452501	457500	430001-485000	soft	0.000436	0.419341	0.045102	0.48601	0.049111
2	457501	462500	435001-490000	linkedSoft	1.6e-05	0.483475	0.053801	0.440848	0.02186
2	462501	467500	440001-495000	soft	2e-06	0.461126	0.029798	0.497697	0.011377
2	467501	472500	445001-500000	linkedSoft	0.002099	0.814238	0.036131	0.145876	0.001656
2	472501	477500	450001-505000	linkedSoft	0.000765	0.6676	0.07108	0.247373	0.013182
2	477501	482500	455001-510000	linkedSoft	0.010396	0.547225	0.030516	0.390864	0.020999
2	482501	487500	460001-515000	soft	0.153656	0.370735	0.014149	0.438101	0.023359
2	487501	492500	465001-520000	soft	0.032677	0.433031	0.009116	0.510809	0.014367
2	492501	497500	470001-525000	linkedSoft	0.012761	0.55831	0.071643	0.33267	0.024615
2	497501	502500	475001-530000	linkedSoft	0.001287	0.696698	0.107496	0.183725	0.010794
2	557501	562500	535001-590000	soft	1.8e-05	0.14414	0.068551	0.519875	0.267416
2	562501	567500	540001-595000	soft	0.000421	0.297061	0.0419	0.585699	0.07492
2	567501	572500	545001-600000	linkedSoft	3.1e-05	0.870178	0.046999	0.082124	0.000669
2	572501	577500	550001-605000	linkedSoft	3.8e-05	0.957321	0.033839	0.008716	8.7e-05
2	577501	582500	555001-610000	linkedSoft	4e-06	0.827879	0.166117	0.005761	0.00024
2	582501	587500	560001-615000	linkedSoft	1.6e-05	0.782788	0.159287	0.056105	0.001804
2	587501	592500	565001-620000	soft	0.013328	0.271334	9.2e-05	0.714923	0.000323
2	592501	597500	570001-625000	linkedSoft	0.009951	0.823734	0.00144	0.164717	0.000158
2	597501	602500	575001-630000	soft	0.017406	0.375518	0.009419	0.575203	0.022454
2	602501	607500	580001-635000	linkedSoft	0.000547	0.491534	0.025419	0.470566	0.011935
2	607501	612500	585001-640000	linkedSoft	0.007357	0.522012	0.02331	0.43746	0.009861
2	612501	617500	590001-645000	linkedSoft	0.001313	0.842223	0.032798	0.121089	0.002577
2	617501	622500	595001-650000	linkedSoft	0.006742	0.536255	0.005133	0.448773	0.003098
2	622501	627500	600001-655000	linkedSoft	0.002492	0.771327	0.066929	0.155304	0.003948
2	627501	632500	605001-660000	soft	7.6e-05	0.420227	0.019641	0.54361	0.016446
2	632501	637500	610001-665000	linkedSoft	0.000319	0.61292	0.118006	0.246485	0.022271
2	637501	642500	615001-670000	soft	0.000573	0.401487	0.066157	0.472811	0.058972
2	702501	707500	680001-735000	soft	0.000309	0.313401	0.022296	0.620136	0.043858
2	707501	712500	685001-740000	linkedSoft	0.000535	0.722346	0.076047	0.195902	0.00517
2	832501	837500	810001-865000	soft	1e-06	0.239335	0.009872	0.719471	0.031321
2	837501	842500	815001-870000	linkedSoft	0	0.862094	0.026038	0.111585	0.000282
2	842501	847500	820001-875000	linkedSoft	0	0.894006	0.013401	0.092504	8.9e-05
2	847501	852500	825001-880000	linkedSoft	0	0.920528	0.024107	0.055273	9.3e-05
2	852501	857500	830001-885000	linkedSoft	1e-06	0.921379	0.076449	0.002159	1.2e-05
2	857501	862500	835001-890000	linkedSoft	9.8e-05	0.832895	0.148883	0.017456	0.000669
2	862501	867500	840001-895000	soft	6e-05	0.119451	0.012412	0.752073	0.116004
2	867501	872500	845001-900000	soft	6.5e-05	0.199305	0.017872	0.690497	0.09226
2	872501	877500	850001-905000	linkedSoft	1.3e-05	0.911183	0.068189	0.020493	0.000121
2	877501	882500	855001-910000	linkedSoft	3e-06	0.984898	0.014586	0.000513	0
2	882501	887500	860001-915000	linkedSoft	0	0.941237	0.058741	2.1e-05	0
2	887501	892500	865001-920000	linkedSoft	1e-06	0.863408	0.13636	0.00023	2e-06
2	892501	897500	870001-925000	soft	0.00068	0.299891	0.019101	0.646739	0.03359
2	897501	902500	875001-930000	soft	3e-06	0.126292	0.002152	0.852115	0.019438
2	902501	907500	880001-935000	soft	1.8e-05	0.194974	0.002896	0.79172	0.010393
2	907501	912500	885001-940000	linkedSoft	0.000168	0.819785	0.00184	0.178139	6.9e-05
2	912501	917500	890001-945000	linkedSoft	0.000317	0.911058	0.00183	0.086774	2e-05
2	917501	922500	895001-950000	linkedSoft	0.000118	0.95232	0.002221	0.045329	1.2e-05
2	922501	927500	900001-955000	linkedSoft	0.000362	0.876562	0.027346	0.095024	0.000706
2	927501	932500	905001-960000	linkedSoft	0.007725	0.708336	0.001165	0.282417	0.000357
2	932501	937500	910001-965000	linkedSoft	0.057336	0.890669	0.013122	0.038494	0.000379
2	937501	942500	915001-970000	linkedSoft	0.020632	0.763183	0.177197	0.03631	0.002678
2	942501	947500	920001-975000	soft	0.055235	0.447599	0.014843	0.469993	0.01233
2	947501	952500	925001-980000	linkedSoft	1e-06	0.736484	0.263008	0.000487	2e-05
2	952501	957500	930001-985000	linkedSoft	0	0.663787	0.335058	0.001039	0.000117
2	957501	962500	935001-990000	linkedSoft	1e-06	0.783353	0.214824	0.001685	0.000138
2	962501	967500	940001-995000	linkedSoft	2.3e-05	0.556425	0.053106	0.375705	0.014741
2	967501	972500	945001-1000000	soft	6.4e-05	0.416959	0.091555	0.424844	0.066577
2	972501	977500	950001-1005000	soft	1e-06	0.138743	0.107723	0.433722	0.319811
2	977501	982500	955001-1010000	soft	4.3e-05	0.360078	0.02098	0.591136	0.027764
2	982501	987500	960001-1015000	soft	2e-06	0.490078	0.007687	0.499932	0.002301
2	987501	992500	965001-1020000	linkedSoft	1e-06	0.682832	0.032787	0.281721	0.002658
2	992501	997500	970001-1025000	linkedSoft	0	0.745612	0.059077	0.192802	0.002509
2	997501	1002500	975001-1030000	linkedSoft	2e-06	0.516394	0.079206	0.378621	0.025776
2	1002501	1007500	980001-1035000	soft	0.000118	0.356583	0.025045	0.577499	0.040756
2	1007501	1012500	985001-1040000	soft	6e-05	0.275721	0.029212	0.636841	0.058165
2	1012501	1017500	990001-1045000	linkedSoft	0.000394	0.511318	0.035427	0.443338	0.009523
2	1017501	1022500	995001-1050000	linkedSoft	0	0.594026	0.007634	0.397448	0.000891
2	1022501	1027500	1000001-1055000	linkedSoft	3e-06	0.694784	0.021272	0.282465	0.001475
2	1027501	1032500	1005001-1060000	soft	1e-06	0.473193	0.008675	0.515537	0.002594
2	1032501	1037500	1010001-1065000	soft	1e-06	0.468249	0.026808	0.495141	0.009801
2	1037501	1042500	1015001-1070000	soft	0.000175	0.399131	0.039211	0.52486	0.036623
2	1042501	1047500	1020001-1075000	soft	7.6e-05	0.294165	0.046996	0.575302	0.083461
2	1047501	1052500	1025001-1080000	soft	0.000951	0.379224	0.031273	0.551199	0.037352
2	1052501	1057500	1030001-1085000	linkedSoft	0.000545	0.859012	0.063582	0.075809	0.001052
2	1057501	1062500	1035001-1090000	linkedSoft	3e-06	0.958666	0.03515	0.006169	1.2e-05
2	1062501	1067500	1040001-1095000	linkedSoft	0.000149	0.848337	0.03176	0.119148	0.000606
2	1067501	1072500	1045001-1100000	linkedSoft	4.6e-05	0.933641	0.032936	0.033277	0.0001
2	1072501	1077500	1050001-1105000	linkedSoft	0.005766	0.775689	0.010615	0.20689	0.00104
2	1077501	1082500	1055001-1110000	soft	0.001284	0.28055	0.000841	0.715308	0.002017
2	1082501	1087500	1060001-1115000	soft	0.001833	0.196238	0.000746	0.798185	0.002998
2	1087501	1092500	1065001-1120000	soft	0.00833	0.29438	0.001213	0.693218	0.002858
2	1092501	1097500	1070001-1125000	linkedSoft	4.6e-05	0.94213	0.041076	0.016686	6.3e-05
2	1097501	1102500	1075001-1130000	linkedSoft	2e-05	0.809494	0.173627	0.016117	0.000743
2	1102501	1107500	1080001-1135000	linkedSoft	4.8e-05	0.792992	0.004849	0.201848	0.000264
2	1162501	1167500	1140001-1195000	linkedSoft	8e-06	0.795037	0.033084	0.17051	0.001361
2	1167501	1172500	1145001-1200000	soft	2.3e-05	0.361853	0.02507	0.567357	0.045697
2	1172501	1177500	1150001-1205000	soft	0.000189	0.169038	0.005772	0.772689	0.052312
2	1177501	1182500	1155001-1210000	soft	0.001924	0.255518	0.006569	0.714887	0.021102
2	1182501	1187500	1160001-1215000	linkedSoft	5.4e-05	0.556764	0.001612	0.441144	0.000427
2	1187501	1192500	1165001-1220000	linkedSoft	7e-06	0.988004	0.007427	0.00456	1e-06
2	1192501	1197500	1170001-1225000	linkedSoft	0.000129	0.912154	0.056619	0.030915	0.000183
2	1197501	1202500	1175001-1230000	linkedSoft	0.000102	0.858552	0.05071	0.090169	0.000466
2	1202501	1207500	1180001-1235000	linkedSoft	3e-06	0.842486	0.141014	0.016289	0.000209
2	1207501	1212500	1185001-1240000	linkedSoft	1e-06	0.772931	0.072866	0.150393	0.00381
2	1212501	1217500	1190001-1245000	linkedSoft	4e-06	0.582401	0.052824	0.353231	0.011541
2	1217501	1222500	1195001-1250000	soft	3e-06	0.290151	0.028174	0.616702	0.06497
2	1222501	1227500	1200001-1255000	soft	0	0.205209	0.007552	0.74512	0.042119
2	1227501	1232500	1205001-1260000	soft	1e-06	0.274879	0.079878	0.519881	0.12536
2	1232501	1237500	1210001-1265000	linkedSoft	6.5e-05	0.608435	0.112834	0.261632	0.017034
2	1237501	1242500	1215001-1270000	linkedSoft	1e-06	0.671562	0.069676	0.253315	0.005445
2	1242501	1247500	1220001-1275000	soft	0	0.432008	0.017265	0.539972	0.010755
2	1247501	1252500	1225001-1280000	linkedSoft	2.5e-05	0.691915	0.171032	0.129036	0.007992
2	1252501	1257500	1230001-1285000	linkedSoft	0	0.840296	0.132832	0.026345	0.000527
2	1257501	1262500	1235001-1290000	linkedSoft	0.000445	0.824328	0.005373	0.1696	0.000254
2	1262501	1267500	1240001-1295000	linkedSoft	0.000557	0.897504	0.019292	0.082273	0.000374
2	1267501	1272500	1245001-1300000	linkedSoft	0.002962	0.862435	0.024114	0.109882	0.000607
2	1272501	1277500	1250001-1305000	linkedSoft	0.061514	0.530712	0.010731	0.390436	0.006606
2	1277501	1282500	1255001-1310000	linkedSoft	0.001985	0.498737	0.022334	0.469377	0.007568
2	1282501	1287500	1260001-1315000	linkedSoft	0.000467	0.717689	0.090374	0.187131	0.004338
2	1287501	1292500	1265001-1320000	linkedSoft	0	0.872941	0.126976	8.2e-05	0
2	1292501	1297500	1270001-1325000	linkedSoft	6e-06	0.966918	0.010887	0.022174	1.5e-05
2	1297501	1302500	1275001-1330000	linkedSoft	4.4e-05	0.535374	0.000515	0.463774	0.000293
2	1302501	1307500	1280001-1335000	soft	0.000466	0.364821	0.006781	0.609	0.018932
2	1307501	1312500	1285001-1340000	soft	1e-06	0.099527	0.000792	0.882709	0.016972
2	1312501	1317500	1290001-1345000	soft	0	0.102015	0.005091	0.826131	0.066763
2	1317501	1322500	1295001-1350000	linkedSoft	0.000588	0.569842	0.045763	0.371701	0.012106
2	1322501	1327500	1300001-1355000	linkedSoft	1.6e-05	0.977623	0.021405	0.000955	1e-06
2	1327501	1332500	1305001-1360000	linkedSoft	1e-06	0.994507	0.003326	0.002166	0
2	1332501	1337500	1310001-1365000	linkedSoft	1e-06	0.920006	0.079837	0.000156	1e-06
2	1337501	1342500	1315001-1370000	linkedSoft	0	0.823753	0.174424	0.00179	3.2e-05
2	1342501	1347500	1320001-1375000	soft	0.00206	0.479104	0.025355	0.480655	0.012825
2	1347501	1352500	1325001-1380000	linkedSoft	0.000416	0.571845	0.052543	0.355551	0.019645
2	1352501	1357500	1330001-1385000	linkedSoft	0.000333	0.519699	0.054087	0.400717	0.025164
2	1357501	1362500	1335001-1390000	linkedSoft	7.6e-05	0.509618	0.01515	0.469487	0.005669
2	1362501	1367500	1340001-1395000	soft	1e-06	0.471397	0.00707	0.518778	0.002754
2	1367501	1372500	1345001-1400000	soft	1.5e-05	0.420724	0.020714	0.541717	0.01683
2	1372501	1377500	1350001-1405000	linkedSoft	1.2e-05	0.621209	0.230506	0.128478	0.019795
2	1377501	1382500	1355001-1410000	soft	2.6e-05	0.375393	0.062263	0.495463	0.066855
2	1382501	1387500	1360001-1415000	soft	2e-06	0.203126	0.030079	0.659197	0.107596
2	1387501	1392500	1365001-1420000	soft	5e-06	0.245953	0.01561	0.706709	0.031723
2	1392501	1397500	1370001-1425000	linkedSoft	1e-06	0.712134	0.022975	0.263332	0.001557
2	1397501	1402500	1375001-1430000	linkedSoft	0	0.625058	0.007125	0.366998	0.00082
2	1402501	1407500	1380001-1435000	linkedSoft	0	0.970135	0.020287	0.009572	6e-06
2	1407501	1412500	1385001-1440000	linkedSoft	7.3e-05	0.760563	0.057277	0.179777	0.00231
2	1412501	1417500	1390001-1445000	linkedSoft	0.000194	0.543169	0.042132	0.403779	0.010727
2	1417501	1422500	1395001-1450000	soft	0.000535	0.373922	0.028716	0.572096	0.024732
2	1422501	1427500	1400001-1455000	soft	0.003429	0.343208	0.062338	0.52443	0.066595
2	1427501	1432500	1405001-1460000	linkedSoft	0.004247	0.571159	0.025877	0.38858	0.010137
2	1432501	1437500	1410001-1465000	linkedSoft	0.006234	0.432126	0.200234	0.279107	0.082299
2	1437501	1442500	1415001-1470000	linkedSoft	0.011664	0.43616	0.176331	0.302972	0.072873
2	1442501	1447500	1420001-1475000	linkedSoft	0.001966	0.552248	0.286998	0.13891	0.019878
2	1447501	1452500	1425001-1480000	soft	0.000394	0.374037	0.07763	0.479673	0.068265
2	1452501	1457500	1430001-1485000	soft	0.002151	0.359743	0.108094	0.413353	0.11666
2	1457501	1462500	1435001-1490000	linkedSoft	0.018728	0.74849	0.063396	0.161347	0.00804
2	1647501	1652500	1625001-1680000	linkedSoft	0	0.918696	0.081186	0.000117	1e-06
2	1652501	1657500	1630001-1685000	linkedSoft	2e-05	0.818278	0.175105	0.00635	0.000247
2	1657501	1662500	1635001-1690000	linkedSoft	0.000155	0.500895	0.295937	0.15384	0.049172
2	1662501	1667500	1640001-1695000	soft	0.003941	0.331447	0.064697	0.501518	0.098397
2	1667501	1672500	1645001-1700000	linkedSoft	0.000965	0.58553	0.312254	0.082019	0.019231
2	1672501	1677500	1650001-1705000	linkedSoft	3.1e-05	0.624482	0.356879	0.015615	0.002993
2	1677501	1682500	1655001-1710000	linkedSoft	6.7e-05	0.80904	0.172313	0.017521	0.001058
2	1682501	1687500	1660001-1715000	linkedSoft	1.4e-05	0.940708	0.057468	0.001802	8e-06
2	1687501	1692500	1665001-1720000	linkedSoft	0.002978	0.854219	0.007257	0.134976	0.00057
2	1692501	1697500	1670001-1725000	soft	0.000697	0.120012	0.000103	0.877534	0.001655
2	1697501	1702500	1675001-1730000	soft	0.000214	0.176898	0.00082	0.816673	0.005395
2	1702501	1707500	1680001-1735000	soft	0.001471	0.4228	0.002939	0.569251	0.003538
2	1707501	1712500	1685001-1740000	linkedSoft	0.00514	0.768819	0.011552	0.213072	0.001418
2	1712501	1717500	1690001-1745000	linkedSoft	0.002802	0.836644	0.01267	0.147342	0.000542
2	1717501	1722500	1695001-1750000	linkedSoft	0.007354	0.576859	0.010001	0.402409	0.003376
2	1722501	1727500	1700001-1755000	soft	0.008621	0.359785	0.017421	0.591784	0.022389
2	1727501	1732500	1705001-1760000	soft	0.004817	0.353022	0.00719	0.625255	0.009716
2	1732501	1737500	1710001-1765000	linkedSoft	0.001367	0.864495	0.007967	0.125866	0.000304
[truncated: 29,782 more rows]
