# Supplementary material for: Adaptive and maladaptive introgression in grapevine domestication
Source: Proc Natl Acad Sci U S A. 2023 Jun 5;120(24):e2222041120. doi: 10.1073/pnas.2222041120 (PMC10268302; doi:10.1073/pnas.2222041120)
Supplement: Supplementary file 3 — Dataset S02 (XLSX) [file pnas.2222041120.sd02.xlsx]

## Sheet: Sheet1
Dataset S2. Prediction of selective sweep regions on genome of table population by Shic.
chromosome	classifiedWinStart	classifiedWinEnd	bigWinRange	predClass	prob(neutral)	prob(likedSoft)	prob(linkedHard)	prob(soft)	prob(hard)
1	22501	27500	1-55000	soft	8.1e-05	0.438091	0.008463	0.544922	0.008443
1	27501	32500	5001-60000	soft	1e-06	0.254546	0.002838	0.730419	0.012197
1	32501	37500	10001-65000	soft	0.00166	0.452512	0.01118	0.520225	0.014422
1	37501	42500	15001-70000	linkedSoft	0.110658	0.567762	0.003868	0.315764	0.001947
1	42501	47500	20001-75000	linkedSoft	0.069663	0.615939	0.002981	0.310285	0.001133
1	47501	52500	25001-80000	linkedSoft	0.177589	0.701372	0.006046	0.114518	0.000476
1	52501	57500	30001-85000	linkedSoft	0.259648	0.669547	0.008898	0.061566	0.000341
1	57501	62500	35001-90000	linkedSoft	8e-06	0.521536	0.105114	0.318411	0.054931
1	62501	67500	40001-95000	linkedSoft	0.002728	0.906609	0.078604	0.011894	0.000165
1	67501	72500	45001-100000	linkedSoft	0.00528	0.775431	0.110098	0.102969	0.006223
1	72501	77500	50001-105000	linkedSoft	0.001809	0.662384	0.085061	0.23682	0.013928
1	77501	82500	55001-110000	soft	0.0003	0.392416	0.11843	0.419717	0.069136
1	82501	87500	60001-115000	soft	3.1e-05	0.265284	0.03054	0.669257	0.034888
1	87501	92500	65001-120000	soft	7.4e-05	0.295913	0.03088	0.626731	0.046402
1	92501	97500	70001-125000	soft	0.000299	0.313852	0.047618	0.530222	0.108009
1	97501	102500	75001-130000	soft	0.000511	0.369336	0.05502	0.483764	0.091369
1	102501	107500	80001-135000	linkedSoft	0.00053	0.762398	0.221805	0.014191	0.001076
1	162501	167500	140001-195000	soft	0.000912	0.434437	0.063377	0.447816	0.053458
1	167501	172500	145001-200000	soft	9.9e-05	0.371442	0.051573	0.530136	0.046751
1	172501	177500	150001-205000	soft	2.7e-05	0.425801	0.010625	0.556426	0.007121
1	177501	182500	155001-210000	soft	4.6e-05	0.439905	0.005053	0.550625	0.004371
1	182501	187500	160001-215000	soft	0.000227	0.412154	0.062972	0.467015	0.057631
1	187501	192500	165001-220000	soft	0.000138	0.200152	0.088533	0.477589	0.233588
1	192501	197500	170001-225000	soft	8.3e-05	0.157501	0.028433	0.679856	0.134127
1	197501	202500	175001-230000	linkedSoft	0.023466	0.636902	0.00737	0.329489	0.002772
1	202501	207500	180001-235000	linkedSoft	0.01174	0.803804	0.004819	0.17909	0.000548
1	207501	212500	185001-240000	linkedSoft	0.016619	0.778635	0.075524	0.125215	0.004008
1	212501	217500	190001-245000	soft	0.036102	0.304925	0.002415	0.648385	0.008174
1	217501	222500	195001-250000	linkedSoft	0.073255	0.656569	0.013661	0.253574	0.002941
1	222501	227500	200001-255000	linkedSoft	0.109686	0.835864	0.032521	0.021747	0.000182
1	227501	232500	205001-260000	linkedSoft	0.067132	0.540518	0.041204	0.33882	0.012326
1	232501	237500	210001-265000	soft	0.088366	0.324767	0.078422	0.436123	0.072322
1	237501	242500	215001-270000	soft	0.02193	0.19625	0.10507	0.472349	0.2044
1	242501	247500	220001-275000	soft	0.0097	0.340436	0.044379	0.535112	0.070372
1	247501	252500	225001-280000	soft	0.001024	0.23856	0.051584	0.555529	0.153303
1	252501	257500	230001-285000	soft	0.004692	0.331609	0.028436	0.569107	0.066156
1	257501	262500	235001-290000	soft	0.259459	0.153025	0.007011	0.536389	0.044116
1	262501	267500	240001-295000	linkedSoft	0.269175	0.442897	0.013025	0.266948	0.007956
1	267501	272500	245001-300000	linkedSoft	0.010035	0.668247	0.187012	0.119745	0.01496
1	272501	277500	250001-305000	linkedSoft	1.4e-05	0.586534	0.410382	0.00255	0.00052
1	332501	337500	310001-365000	linkedSoft	0.008888	0.619008	0.025633	0.338905	0.007566
1	337501	342500	315001-370000	soft	0.005453	0.381049	0.002664	0.603566	0.007269
1	342501	347500	320001-375000	linkedSoft	0.022014	0.532826	0.017519	0.407778	0.019863
1	347501	352500	325001-380000	linkedSoft	0.008002	0.604595	0.014637	0.363253	0.009513
1	352501	357500	330001-385000	linkedSoft	0.002846	0.87141	0.008085	0.117079	0.000579
1	357501	362500	335001-390000	linkedSoft	0.000263	0.760345	0.06596	0.165726	0.007706
1	362501	367500	340001-395000	linkedSoft	0.003469	0.85086	0.1276	0.017477	0.000594
1	367501	372500	345001-400000	linkedSoft	0.004025	0.539499	0.088438	0.332223	0.035815
1	372501	377500	350001-405000	linkedSoft	0.000232	0.759962	0.139086	0.096542	0.004178
1	377501	382500	355001-410000	soft	0.00026	0.345352	0.114041	0.407505	0.132842
1	382501	387500	360001-415000	soft	0.000832	0.236383	0.085403	0.508893	0.168489
1	387501	392500	365001-420000	linkedSoft	0.021924	0.528877	0.119687	0.29685	0.032662
1	392501	397500	370001-425000	linkedSoft	0.002461	0.468492	0.042745	0.450409	0.035893
1	397501	402500	375001-430000	soft	0.002301	0.412263	0.031253	0.505792	0.048391
1	402501	407500	380001-435000	linkedSoft	0.01993	0.58608	0.027341	0.349729	0.01692
1	407501	412500	385001-440000	linkedSoft	0.029469	0.855196	0.049939	0.06368	0.001716
1	412501	417500	390001-445000	linkedSoft	0.03931	0.781501	0.050982	0.12309	0.005117
1	417501	422500	395001-450000	linkedSoft	0.017592	0.552214	0.135321	0.258977	0.035897
1	422501	427500	400001-455000	linkedSoft	7e-06	0.431244	0.18551	0.29066	0.092579
1	482501	487500	460001-515000	soft	0.026333	0.358696	0.140408	0.374711	0.099853
1	487501	492500	465001-520000	soft	2e-06	0.137479	0.055178	0.641379	0.165962
1	492501	497500	470001-525000	soft	1.5e-05	0.287943	0.036575	0.609193	0.066274
1	497501	502500	475001-530000	soft	0.000426	0.38796	0.066325	0.450366	0.094923
1	502501	507500	480001-535000	linkedSoft	0.001257	0.372799	0.216944	0.267602	0.141399
1	507501	512500	485001-540000	linkedSoft	5.4e-05	0.558565	0.228119	0.164886	0.048376
1	512501	517500	490001-545000	linkedSoft	4.1e-05	0.642012	0.154145	0.180125	0.023677
1	517501	522500	495001-550000	soft	0.019827	0.422692	0.016965	0.515829	0.024687
1	522501	527500	500001-555000	soft	0.008941	0.364516	0.019874	0.578289	0.028379
1	527501	532500	505001-560000	linkedSoft	0.011625	0.741419	0.037884	0.202895	0.006178
1	532501	537500	510001-565000	linkedSoft	0.05835	0.766372	0.034847	0.137248	0.003183
1	537501	542500	515001-570000	linkedSoft	0.017124	0.69443	0.00813	0.27813	0.002186
1	542501	547500	520001-575000	linkedSoft	0.043638	0.873691	0.014532	0.06779	0.000349
1	547501	552500	525001-580000	linkedSoft	0.029919	0.580185	0.018613	0.362338	0.008944
1	552501	557500	530001-585000	soft	0.000595	0.327083	0.007942	0.637912	0.026469
1	557501	562500	535001-590000	soft	0.001894	0.350408	0.007693	0.614566	0.025439
1	562501	567500	540001-595000	soft	0.008477	0.474905	0.005255	0.502261	0.009102
1	567501	572500	545001-600000	linkedSoft	9e-06	0.888417	0.036548	0.074407	0.000619
1	572501	577500	550001-605000	linkedSoft	1e-06	0.959592	0.03897	0.001434	3e-06
1	577501	582500	555001-610000	linkedSoft	1e-06	0.717883	0.004814	0.276718	0.000584
1	582501	587500	560001-615000	linkedSoft	1.7e-05	0.823202	0.114182	0.061027	0.001571
1	587501	592500	565001-620000	linkedSoft	1.2e-05	0.571969	0.044504	0.376343	0.007172
1	592501	597500	570001-625000	soft	0	0.066105	0.000501	0.928021	0.005373
1	597501	602500	575001-630000	soft	1e-06	0.22898	0.008134	0.73371	0.029175
1	602501	607500	580001-635000	linkedSoft	0.001206	0.84879	0.023072	0.125674	0.001257
1	607501	612500	585001-640000	linkedSoft	0.00016	0.948535	0.023944	0.027166	0.000195
1	612501	617500	590001-645000	linkedSoft	4e-06	0.892296	0.102428	0.005201	7.2e-05
1	617501	622500	595001-650000	linkedSoft	4e-06	0.885811	0.105494	0.008617	7.3e-05
1	622501	627500	600001-655000	linkedSoft	0.000626	0.85824	0.025906	0.11426	0.000968
1	627501	632500	605001-660000	soft	0.015388	0.376233	0.035921	0.515657	0.056801
1	717501	722500	695001-750000	linkedSoft	0.150654	0.54602	0.022355	0.273292	0.007678
1	877501	882500	855001-910000	linkedSoft	0.000531	0.661696	0.278883	0.050901	0.007989
1	882501	887500	860001-915000	linkedSoft	8.1e-05	0.334614	0.218319	0.293613	0.153374
1	887501	892500	865001-920000	linkedSoft	5e-05	0.52303	0.240611	0.180654	0.055655
1	947501	952500	925001-980000	linkedSoft	0.000261	0.629454	0.104373	0.253141	0.012771
1	952501	957500	930001-985000	soft	6e-05	0.244895	0.033695	0.641762	0.079588
1	957501	962500	935001-990000	soft	0.001031	0.345625	0.074912	0.460606	0.117825
1	962501	967500	940001-995000	linkedSoft	0.000949	0.323147	0.213637	0.279654	0.182614
1	967501	972500	945001-1000000	linkedSoft	0.004712	0.634901	0.051211	0.290145	0.019031
1	972501	977500	950001-1005000	linkedSoft	0.001745	0.730828	0.132446	0.125006	0.009975
1	977501	982500	955001-1010000	linkedSoft	0.000243	0.565136	0.080743	0.335856	0.018022
1	982501	987500	960001-1015000	soft	0.000119	0.38771	0.002877	0.607149	0.002145
1	987501	992500	965001-1020000	soft	2e-06	0.344068	0.002856	0.650367	0.002708
1	992501	997500	970001-1025000	linkedSoft	0.000255	0.497179	0.016261	0.480073	0.006232
1	997501	1002500	975001-1030000	soft	0.000551	0.353725	0.052755	0.545834	0.047135
1	1002501	1007500	980001-1035000	linkedSoft	3e-06	0.569665	0.018217	0.408411	0.003704
1	1007501	1012500	985001-1040000	linkedSoft	0	0.871845	0.121838	0.006289	2.8e-05
1	1012501	1017500	990001-1045000	soft	0	0.445782	0.028444	0.515721	0.010052
1	1017501	1022500	995001-1050000	linkedSoft	8e-06	0.495432	0.045013	0.431221	0.028327
1	1022501	1027500	1000001-1055000	linkedSoft	0	0.89439	0.099563	0.005984	6.2e-05
1	1027501	1032500	1005001-1060000	linkedSoft	0	0.870633	0.004733	0.124559	7.5e-05
1	1032501	1037500	1010001-1065000	linkedSoft	1e-06	0.561158	0.004523	0.433187	0.001131
1	1037501	1042500	1015001-1070000	soft	0	0.420235	0.028374	0.529065	0.022325
1	1042501	1047500	1020001-1075000	soft	1e-06	0.280919	0.026722	0.657865	0.034494
1	1047501	1052500	1025001-1080000	soft	0	0.129023	0.004078	0.845945	0.020954
1	1052501	1057500	1030001-1085000	soft	1e-06	0.405423	0.056693	0.495651	0.042232
1	1057501	1062500	1035001-1090000	linkedSoft	1.4e-05	0.506028	0.093783	0.359394	0.04078
1	1062501	1067500	1040001-1095000	linkedSoft	0.000244	0.70195	0.019809	0.274728	0.003269
1	1067501	1072500	1045001-1100000	linkedSoft	2.8e-05	0.695063	0.01461	0.288143	0.002156
1	1072501	1077500	1050001-1105000	linkedSoft	3e-06	0.789541	0.031745	0.177256	0.001455
1	1077501	1082500	1055001-1110000	linkedSoft	0.009186	0.546899	0.016073	0.419386	0.008456
1	1137501	1142500	1115001-1170000	linkedSoft	0.000127	0.447445	0.243458	0.250368	0.058602
1	1142501	1147500	1120001-1175000	soft	3e-06	0.179991	0.137487	0.402973	0.279546
1	1252501	1257500	1230001-1285000	linkedSoft	0.004659	0.380546	0.139215	0.36143	0.11415
1	1257501	1262500	1235001-1290000	linkedSoft	0.008387	0.611805	0.060264	0.304397	0.015147
1	1262501	1267500	1240001-1295000	linkedSoft	0.08662	0.726795	0.051519	0.132473	0.002594
1	1267501	1272500	1245001-1300000	linkedSoft	0.028174	0.776367	0.153464	0.040864	0.001131
1	1272501	1277500	1250001-1305000	linkedSoft	0.007551	0.66176	0.0563	0.266937	0.007452
1	1277501	1282500	1255001-1310000	linkedSoft	0.006414	0.529272	0.037441	0.41172	0.015153
1	1282501	1287500	1260001-1315000	linkedSoft	1.8e-05	0.561567	0.013013	0.421928	0.003474
1	1287501	1292500	1265001-1320000	soft	1e-05	0.455239	0.003771	0.538122	0.002857
1	1292501	1297500	1270001-1325000	linkedSoft	2e-06	0.863707	0.086269	0.049133	0.000888
1	1297501	1302500	1275001-1330000	linkedSoft	5e-06	0.82257	0.174296	0.003085	4.5e-05
1	1302501	1307500	1280001-1335000	linkedSoft	4.8e-05	0.726516	0.057532	0.212153	0.00375
1	1307501	1312500	1285001-1340000	soft	1e-06	0.278486	0.074104	0.599741	0.047668
1	1312501	1317500	1290001-1345000	linkedSoft	2.8e-05	0.676863	0.184432	0.133327	0.005349
1	1317501	1322500	1295001-1350000	soft	1e-06	0.109154	0.027322	0.683753	0.179771
1	1322501	1327500	1300001-1355000	linkedSoft	0.001432	0.533796	0.079434	0.346116	0.039222
1	1327501	1332500	1305001-1360000	linkedSoft	0.000208	0.850623	0.14306	0.005988	0.000121
1	1332501	1337500	1310001-1365000	linkedSoft	0.000606	0.786723	0.063866	0.143891	0.004914
1	1337501	1342500	1315001-1370000	linkedSoft	0.00719	0.799421	0.082098	0.106566	0.004725
1	1342501	1347500	1320001-1375000	linkedSoft	0.011637	0.537952	0.219756	0.176126	0.05453
1	1347501	1352500	1325001-1380000	soft	0.371216	0.202542	0.007594	0.40166	0.016988
1	1352501	1357500	1330001-1385000	neutral	0.641139	0.220111	0.015064	0.117589	0.006097
1	1357501	1362500	1335001-1390000	linkedSoft	0.078222	0.60706	0.006461	0.305161	0.003097
1	1362501	1367500	1340001-1395000	linkedSoft	0.029127	0.582709	0.024932	0.351529	0.011703
1	1367501	1372500	1345001-1400000	linkedSoft	0.013198	0.51738	0.094888	0.335088	0.039446
1	1372501	1377500	1350001-1405000	linkedSoft	0.000814	0.530831	0.023887	0.435043	0.009425
1	1377501	1382500	1355001-1410000	linkedSoft	0.002079	0.492753	0.066414	0.41004	0.028714
1	1382501	1387500	1360001-1415000	linkedSoft	0.001358	0.708508	0.22472	0.061239	0.004174
1	1387501	1392500	1365001-1420000	linkedSoft	0.001248	0.634657	0.238309	0.114761	0.011024
1	1392501	1397500	1370001-1425000	linkedSoft	0.022593	0.621541	0.183697	0.154379	0.01779
1	1397501	1402500	1375001-1430000	linkedSoft	0.383049	0.441368	0.045811	0.122066	0.007706
1	1402501	1407500	1380001-1435000	soft	0.002328	0.378236	0.06812	0.478418	0.072898
1	1407501	1412500	1385001-1440000	soft	0.002166	0.392157	0.052337	0.505103	0.048237
1	1412501	1417500	1390001-1445000	soft	0.003212	0.3606	0.113092	0.441781	0.081316
1	1417501	1422500	1395001-1450000	linkedSoft	0.000312	0.442757	0.09664	0.418526	0.041764
1	1422501	1427500	1400001-1455000	linkedSoft	1e-06	0.460604	0.327539	0.138585	0.07327
1	1427501	1432500	1405001-1460000	linkedSoft	0.000223	0.580465	0.260477	0.123175	0.035661
1	1432501	1437500	1410001-1465000	linkedSoft	0.000356	0.585381	0.131896	0.255108	0.02726
1	1437501	1442500	1415001-1470000	linkedSoft	2.4e-05	0.418315	0.269989	0.21299	0.098682
1	1442501	1447500	1420001-1475000	soft	2e-06	0.258805	0.14067	0.42006	0.180462
1	1447501	1452500	1425001-1480000	soft	0	0.16789	0.05289	0.631369	0.147852
1	1452501	1457500	1430001-1485000	soft	0.000223	0.367017	0.120405	0.416512	0.095844
1	1457501	1462500	1435001-1490000	linkedSoft	0.00094	0.611397	0.1724	0.194837	0.020426
1	1462501	1467500	1440001-1495000	linkedSoft	0.000765	0.381165	0.288205	0.221942	0.107923
1	1467501	1472500	1445001-1500000	linkedHard	0	0.450456	0.528813	0.014581	0.00615
1	1472501	1477500	1450001-1505000	linkedHard	1e-06	0.33023	0.351014	0.145433	0.173323
1	1477501	1482500	1455001-1510000	linkedSoft	0.004625	0.541597	0.106073	0.310485	0.03722
1	1482501	1487500	1460001-1515000	linkedSoft	0.101906	0.751025	0.093197	0.052066	0.001807
1	1487501	1492500	1465001-1520000	linkedSoft	0.108879	0.431894	0.025982	0.412717	0.020528
1	1492501	1497500	1470001-1525000	soft	0.006902	0.397985	0.019054	0.554251	0.021809
1	1497501	1502500	1475001-1530000	linkedSoft	0.000571	0.370189	0.206425	0.283895	0.138919
1	1502501	1507500	1480001-1535000	linkedSoft	0.003581	0.507128	0.207717	0.233571	0.048004
1	1507501	1512500	1485001-1540000	linkedSoft	0.00374	0.641194	0.077925	0.263224	0.013916
1	1512501	1517500	1490001-1545000	linkedSoft	0.000366	0.51546	0.153721	0.295853	0.0346
1	1517501	1522500	1495001-1550000	soft	9.9e-05	0.333909	0.15721	0.396511	0.112271
1	1522501	1527500	1500001-1555000	soft	1e-06	0.09701	0.036418	0.731625	0.134946
1	1527501	1532500	1505001-1560000	soft	1e-05	0.334071	0.100004	0.473303	0.092612
1	1632501	1637500	1610001-1665000	soft	0.000361	0.407064	0.021463	0.5388	0.032312
1	1637501	1642500	1615001-1670000	soft	0.000211	0.293691	0.007556	0.677329	0.021214
1	1642501	1647500	1620001-1675000	soft	2.1e-05	0.414028	0.029727	0.518508	0.037717
1	1647501	1652500	1625001-1680000	soft	0.001225	0.390308	0.069141	0.459507	0.079819
1	1652501	1657500	1630001-1685000	soft	0.00015	0.445904	0.035346	0.494499	0.024101
1	1657501	1662500	1635001-1690000	linkedSoft	0.000418	0.612145	0.034664	0.346592	0.006181
1	1662501	1667500	1640001-1695000	soft	0.000345	0.460659	0.018882	0.506292	0.013822
1	1667501	1672500	1645001-1700000	soft	0.003649	0.422501	0.039274	0.499722	0.034854
1	1672501	1677500	1650001-1705000	linkedSoft	0.002985	0.438341	0.154647	0.318125	0.085901
1	1677501	1682500	1655001-1710000	soft	4.9e-05	0.397262	0.025809	0.550455	0.026425
1	1682501	1687500	1660001-1715000	linkedSoft	8.8e-05	0.557545	0.027197	0.406681	0.008489
1	1687501	1692500	1665001-1720000	linkedSoft	0.000572	0.383167	0.167311	0.33749	0.111461
1	1692501	1697500	1670001-1725000	linkedSoft	0.00101	0.331227	0.208162	0.294508	0.165094
1	1697501	1702500	1675001-1730000	soft	0.000776	0.43952	0.035756	0.490417	0.03353
1	1702501	1707500	1680001-1735000	soft	0.000101	0.42198	0.015804	0.54983	0.012284
1	1707501	1712500	1685001-1740000	soft	0.005114	0.421317	0.081845	0.42469	0.067034
1	1712501	1717500	1690001-1745000	linkedSoft	0.007683	0.540316	0.176399	0.235366	0.040237
1	1717501	1722500	1695001-1750000	linkedSoft	5.7e-05	0.625813	0.172602	0.17908	0.022447
1	1722501	1727500	1700001-1755000	linkedSoft	0.000667	0.698844	0.145012	0.146512	0.008965
1	1727501	1732500	1705001-1760000	linkedSoft	0.000888	0.446991	0.20066	0.27345	0.078011
1	1732501	1737500	1710001-1765000	soft	0.000893	0.354383	0.092113	0.456826	0.095786
1	1737501	1742500	1715001-1770000	soft	6.4e-05	0.336007	0.07024	0.512841	0.080848
1	1742501	1747500	1720001-1775000	soft	4.5e-05	0.152325	0.016888	0.734174	0.096569
1	1747501	1752500	1725001-1780000	soft	0.000569	0.457835	0.008178	0.523063	0.010355
1	1752501	1757500	1730001-1785000	linkedSoft	0.007729	0.626121	0.013168	0.348951	0.004031
1	1757501	1762500	1735001-1790000	linkedSoft	0.001136	0.621569	0.047248	0.315359	0.014689
1	1762501	1767500	1740001-1795000	soft	4.3e-05	0.459598	0.006066	0.53017	0.004123
1	1767501	1772500	1745001-1800000	soft	0.000324	0.38081	0.0531	0.53197	0.033796
1	1772501	1777500	1750001-1805000	soft	0.000895	0.399394	0.070139	0.4665	0.063071
1	1777501	1782500	1755001-1810000	linkedSoft	0.005318	0.603547	0.007579	0.379033	0.004523
1	1782501	1787500	1760001-1815000	linkedSoft	0.021205	0.820231	0.001134	0.157277	0.000154
1	1787501	1792500	1765001-1820000	linkedSoft	0.025811	0.735916	0.002759	0.234729	0.000786
1	1792501	1797500	1770001-1825000	linkedSoft	0.019677	0.69287	0.023452	0.256371	0.00763
1	1797501	1802500	1775001-1830000	linkedSoft	0.004983	0.825243	0.093243	0.07401	0.002521
1	1802501	1807500	1780001-1835000	linkedSoft	0	0.554735	0.445178	8e-05	8e-06
1	1807501	1812500	1785001-1840000	linkedSoft	6e-06	0.889471	0.104372	0.006062	8.9e-05
1	1812501	1817500	1790001-1845000	linkedSoft	3e-06	0.783542	0.196997	0.018388	0.00107
1	1817501	1822500	1795001-1850000	linkedSoft	4e-06	0.627029	0.233946	0.119785	0.019237
1	1822501	1827500	1800001-1855000	linkedSoft	8e-06	0.504811	0.060752	0.417884	0.016545
1	1827501	1832500	1805001-1860000	soft	0	0.230605	0.02966	0.678234	0.061501
1	1832501	1837500	1810001-1865000	soft	0	0.241443	0.063581	0.588997	0.105978
1	1837501	1842500	1815001-1870000	soft	2e-06	0.247429	0.094068	0.512295	0.146207
1	1842501	1847500	1820001-1875000	soft	1.1e-05	0.212409	0.172223	0.365995	0.249362
1	1847501	1852500	1825001-1880000	linkedSoft	1.9e-05	0.31935	0.297815	0.222015	0.160801
1	1852501	1857500	1830001-1885000	linkedSoft	4.2e-05	0.506379	0.474615	0.01478	0.004184
1	1857501	1862500	1835001-1890000	linkedSoft	0.000196	0.493706	0.424049	0.053165	0.028883
1	1862501	1867500	1840001-1895000	linkedSoft	1e-06	0.52882	0.463284	0.006397	0.001497
1	1867501	1872500	1845001-1900000	linkedSoft	0.000558	0.539823	0.364172	0.067489	0.027958
1	1872501	1877500	1850001-1905000	neutral	0.675662	0.201246	0.002608	0.118442	0.002042
1	1877501	1882500	1855001-1910000	neutral	0.757332	0.192734	0.002895	0.046511	0.000528
1	1882501	1887500	1860001-1915000	linkedSoft	0.112001	0.744627	0.067528	0.073397	0.002447
1	1942501	1947500	1920001-1975000	linkedSoft	0.001645	0.489553	0.135368	0.321686	0.051747
1	1947501	1952500	1925001-1980000	soft	0.001283	0.36196	0.105245	0.429528	0.101984
1	1952501	1957500	1930001-1985000	soft	0.000403	0.076851	0.017839	0.822226	0.08268
1	1957501	1962500	1935001-1990000	linkedSoft	0.016363	0.625211	0.045412	0.306371	0.006643
1	1962501	1967500	1940001-1995000	linkedSoft	0.068145	0.538005	0.178005	0.19168	0.024164
1	1967501	1972500	1945001-2000000	linkedSoft	0.008449	0.508693	0.372564	0.083052	0.027243
1	1972501	1977500	1950001-2005000	linkedSoft	1e-06	0.740576	0.258499	0.000881	4.3e-05
1	1977501	1982500	1955001-2010000	linkedSoft	0	0.773649	0.214428	0.011042	0.000881
1	1982501	1987500	1960001-2015000	linkedSoft	3e-05	0.802862	0.194082	0.002919	0.000106
1	1987501	1992500	1965001-2020000	linkedSoft	6.5e-05	0.761368	0.236505	0.001986	7.6e-05
1	1992501	1997500	1970001-2025000	linkedSoft	0.000786	0.694229	0.203177	0.089723	0.012085
1	1997501	2002500	1975001-2030000	soft	2e-06	0.193058	0.00536	0.776171	0.025409
1	2002501	2007500	1980001-2035000	soft	2e-06	0.205299	0.002771	0.779335	0.012593
1	2007501	2012500	1985001-2040000	soft	2.3e-05	0.365003	0.015274	0.59742	0.022281
1	2012501	2017500	1990001-2045000	linkedSoft	0.002045	0.531025	0.017456	0.437617	0.011857
1	2017501	2022500	1995001-2050000	linkedSoft	0.004529	0.812341	0.022555	0.158774	0.001801
1	2022501	2027500	2000001-2055000	linkedSoft	0.001703	0.766693	0.023914	0.205693	0.001997
1	2027501	2032500	2005001-2060000	linkedSoft	0.005751	0.802819	0.061342	0.125446	0.004642
1	2032501	2037500	2010001-2065000	linkedSoft	0.060128	0.682565	0.125519	0.117636	0.014153
1	2037501	2042500	2015001-2070000	linkedSoft	0.018799	0.86139	0.09786	0.02119	0.000762
1	2042501	2047500	2020001-2075000	linkedSoft	0.013991	0.884116	0.084146	0.017244	0.000502
1	2047501	2052500	2025001-2080000	linkedSoft	0.254163	0.675212	0.0121	0.057732	0.000793
1	2052501	2057500	2030001-2085000	linkedSoft	0.018701	0.556814	0.019429	0.387817	0.01724
1	2057501	2062500	2035001-2090000	linkedSoft	0.032674	0.591304	0.017732	0.347909	0.010381
1	2062501	2067500	2040001-2095000	soft	0.007911	0.350856	0.003707	0.634153	0.003373
1	2067501	2072500	2045001-2100000	linkedSoft	0.027223	0.616062	0.010239	0.344097	0.002379
1	2072501	2077500	2050001-2105000	linkedSoft	0.02604	0.560434	0.018922	0.387502	0.007103
1	2077501	2082500	2055001-2110000	soft	0.016344	0.309365	0.029635	0.582854	0.061802
1	2082501	2087500	2060001-2115000	linkedSoft	0.061979	0.684551	0.00897	0.242423	0.002078
1	2087501	2092500	2065001-2120000	linkedSoft	0.016181	0.887852	0.023687	0.071535	0.000746
1	2092501	2097500	2070001-2125000	linkedSoft	0.039072	0.855589	0.008721	0.096276	0.000342
1	2097501	2102500	2075001-2130000	linkedSoft	0.009265	0.918515	0.012905	0.059038	0.000277
1	2102501	2107500	2080001-2135000	linkedSoft	2.5e-05	0.776204	0.21452	0.008834	0.000418
1	2107501	2112500	2085001-2140000	linkedSoft	0.001509	0.477584	0.31888	0.146565	0.055461
1	2112501	2117500	2090001-2145000	linkedSoft	0	0.76286	0.132399	0.099008	0.005732
1	2117501	2122500	2095001-2150000	linkedSoft	0	0.853197	0.115473	0.030478	0.000852
1	2212501	2217500	2190001-2245000	linkedSoft	0.015061	0.817946	0.044182	0.119255	0.003555
1	2217501	2222500	2195001-2250000	linkedSoft	0.000322	0.917249	0.056818	0.025268	0.000344
1	2222501	2227500	2200001-2255000	linkedSoft	0.001268	0.953517	0.038149	0.007035	3.1e-05
1	2227501	2232500	2205001-2260000	linkedSoft	0.005984	0.826452	0.062179	0.103219	0.002166
1	2232501	2237500	2210001-2265000	soft	0.017216	0.480551	0.007333	0.489836	0.005065
1	2237501	2242500	2215001-2270000	linkedSoft	0.000679	0.801152	0.118028	0.077526	0.002615
1	2242501	2247500	2220001-2275000	linkedSoft	0.00107	0.770428	0.022235	0.204827	0.001439
1	2247501	2252500	2225001-2280000	linkedSoft	0.000612	0.542926	0.013752	0.434688	0.008022
1	2252501	2257500	2230001-2285000	linkedSoft	0.001012	0.591867	0.08969	0.299045	0.018387
1	2257501	2262500	2235001-2290000	linkedSoft	0.001437	0.514427	0.019593	0.455471	0.009071
1	2262501	2267500	2240001-2295000	soft	6.5e-05	0.203099	0.030857	0.707564	0.058415
1	2267501	2272500	2245001-2300000	soft	0.000401	0.326068	0.074189	0.535711	0.063631
1	2272501	2277500	2250001-2305000	linkedSoft	0.001269	0.474175	0.216331	0.249541	0.058684
1	2277501	2282500	2255001-2310000	linkedSoft	0.0003	0.343886	0.208207	0.268807	0.1788
1	2282501	2287500	2260001-2315000	linkedSoft	7.5e-05	0.645325	0.247402	0.093251	0.013946
1	2287501	2292500	2265001-2320000	linkedSoft	4.5e-05	0.63133	0.292132	0.068548	0.007945
1	2292501	2297500	2270001-2325000	linkedSoft	0.065925	0.791383	0.135278	0.007176	0.000238
1	2297501	2302500	2275001-2330000	linkedSoft	0.003784	0.572729	0.26287	0.134017	0.026599
1	2302501	2307500	2280001-2335000	linkedSoft	0.006086	0.56776	0.145322	0.244876	0.035956
1	2307501	2312500	2285001-2340000	soft	0.000171	0.272012	0.146948	0.401482	0.179387
1	2312501	2317500	2290001-2345000	soft	4.7e-05	0.264834	0.012662	0.692815	0.029641
1	2317501	2322500	2295001-2350000	soft	3.1e-05	0.256438	0.031393	0.634084	0.078054
1	2322501	2327500	2300001-2355000	soft	7.6e-05	0.380961	0.029194	0.558388	0.031381
1	2327501	2332500	2305001-2360000	soft	0.000127	0.414472	0.056352	0.505638	0.023411
1	2332501	2337500	2310001-2365000	linkedSoft	0.000341	0.439771	0.113771	0.394494	0.051623
1	2337501	2342500	2315001-2370000	linkedSoft	0.000677	0.398432	0.251525	0.259494	0.089871
1	2342501	2347500	2320001-2375000	linkedSoft	0.000504	0.636001	0.317848	0.038943	0.006705
1	2347501	2352500	2325001-2380000	soft	0.002112	0.319687	0.154125	0.352983	0.171094
1	2352501	2357500	2330001-2385000	linkedSoft	0.002828	0.49155	0.039374	0.443335	0.022913
1	2357501	2362500	2335001-2390000	soft	0.000654	0.418555	0.029449	0.530347	0.020995
1	2362501	2367500	2340001-2395000	soft	0.000297	0.339379	0.017542	0.614175	0.028606
1	2367501	2372500	2345001-2400000	linkedSoft	0.000727	0.42657	0.106659	0.396442	0.069602
1	2372501	2377500	2350001-2405000	linkedSoft	0.004382	0.582557	0.047965	0.350463	0.014633
1	2377501	2382500	2355001-2410000	linkedSoft	0.000927	0.720119	0.262716	0.015163	0.001075
1	2382501	2387500	2360001-2415000	linkedSoft	0.001956	0.503097	0.400244	0.070353	0.024349
1	2387501	2392500	2365001-2420000	linkedSoft	0.001296	0.759363	0.131673	0.102803	0.004865
1	2392501	2397500	2370001-2425000	soft	5.3e-05	0.372601	0.017614	0.581492	0.028239
1	2397501	2402500	2375001-2430000	soft	0.000106	0.383473	0.026591	0.559537	0.030294
1	2402501	2407500	2380001-2435000	soft	0.000213	0.410876	0.026686	0.537701	0.024524
1	2407501	2412500	2385001-2440000	soft	0.000529	0.376414	0.107828	0.427805	0.087424
1	2412501	2417500	2390001-2445000	soft	0.000458	0.395501	0.066611	0.474831	0.0626
1	2417501	2422500	2395001-2450000	soft	1.6e-05	0.380193	0.093013	0.451894	0.074884
1	2422501	2427500	2400001-2455000	soft	0.000944	0.286321	0.213107	0.318279	0.181349
1	2427501	2432500	2405001-2460000	linkedSoft	0.000356	0.317801	0.20397	0.316089	0.161783
1	2432501	2437500	2410001-2465000	soft	0.000145	0.37049	0.135611	0.389681	0.104074
1	2437501	2442500	2415001-2470000	soft	4.2e-05	0.368908	0.128236	0.408893	0.093922
1	2442501	2447500	2420001-2475000	linkedSoft	4.2e-05	0.338507	0.285745	0.233416	0.142291
1	2447501	2452500	2425001-2480000	linkedSoft	5.4e-05	0.359741	0.321062	0.201184	0.117959
1	2452501	2457500	2430001-2485000	linkedSoft	8.7e-05	0.516136	0.415347	0.052625	0.015805
1	2457501	2462500	2435001-2490000	linkedSoft	0.000129	0.365118	0.280405	0.230966	0.123381
1	2462501	2467500	2440001-2495000	linkedHard	0.000321	0.426299	0.508301	0.043978	0.021102
1	2467501	2472500	2445001-2500000	linkedHard	0.000555	0.230271	0.268409	0.261042	0.239723
1	2472501	2477500	2450001-2505000	soft	1.4e-05	0.039735	0.021599	0.696753	0.2419
1	2477501	2482500	2455001-2510000	soft	0.00014	0.304188	0.08915	0.504149	0.102373
1	2482501	2487500	2460001-2515000	linkedSoft	0.014555	0.647623	0.008701	0.327695	0.001425
1	2487501	2492500	2465001-2520000	linkedSoft	7.8e-05	0.828439	0.139373	0.030868	0.001241
1	2492501	2497500	2470001-2525000	linkedSoft	0.00017	0.680586	0.165234	0.138924	0.015086
1	2497501	2502500	2475001-2530000	linkedSoft	1.3e-05	0.691063	0.294845	0.012148	0.001931
1	2502501	2507500	2480001-2535000	linkedSoft	7.3e-05	0.716574	0.189332	0.086023	0.007998
1	2507501	2512500	2485001-2540000	linkedSoft	1.3e-05	0.58482	0.39302	0.018378	0.003769
1	2512501	2517500	2490001-2545000	soft	2.7e-05	0.310989	0.00732	0.665539	0.016125
1	2517501	2522500	2495001-2550000	soft	6e-06	0.481421	0.013133	0.491621	0.013819
1	2522501	2527500	2500001-2555000	linkedSoft	9e-06	0.760831	0.037762	0.198419	0.002978
1	2527501	2532500	2505001-2560000	soft	1.5e-05	0.406738	0.00799	0.578391	0.006866
1	2532501	2537500	2510001-2565000	soft	1.2e-05	0.428365	0.008521	0.558248	0.004853
1	2537501	2542500	2515001-2570000	soft	5.8e-05	0.445854	0.005456	0.546154	0.002478
1	2542501	2547500	2520001-2575000	soft	2.2e-05	0.385839	0.046006	0.522156	0.045978
1	2547501	2552500	2525001-2580000	linkedSoft	0.001169	0.517528	0.034518	0.419657	0.027128
1	2552501	2557500	2530001-2585000	linkedSoft	0.003616	0.717515	0.184879	0.086451	0.007539
1	2557501	2562500	2535001-2590000	linkedSoft	0.000417	0.853339	0.036455	0.108007	0.001782
1	2562501	2567500	2540001-2595000	linkedSoft	3.7e-05	0.755329	0.232395	0.011638	0.000602
1	2567501	2572500	2545001-2600000	soft	9.1e-05	0.31951	0.160008	0.39054	0.129851
1	2572501	2577500	2550001-2605000	soft	2.6e-05	0.273504	0.12365	0.473359	0.129461
1	2577501	2582500	2555001-2610000	soft	0.000384	0.357025	0.130281	0.40292	0.10939
1	2582501	2587500	2560001-2615000	soft	0.000217	0.299761	0.197771	0.304458	0.197794
1	2587501	2592500	2565001-2620000	linkedSoft	0.000591	0.548697	0.364088	0.060866	0.025758
1	2592501	2597500	2570001-2625000	linkedSoft	0.001602	0.710479	0.166785	0.109412	0.011721
1	2597501	2602500	2575001-2630000	linkedSoft	0.002236	0.564546	0.204783	0.178814	0.049622
1	2602501	2607500	2580001-2635000	linkedSoft	0.000476	0.287762	0.233206	0.27577	0.202785
1	2607501	2612500	2585001-2640000	linkedHard	0.000916	0.229187	0.279999	0.223633	0.266265
1	2612501	2617500	2590001-2645000	soft	0.001595	0.123024	0.036565	0.665823	0.172993
1	2617501	2622500	2595001-2650000	linkedSoft	0.047685	0.746073	0.043494	0.158142	0.004605
1	2622501	2627500	2600001-2655000	linkedSoft	0.077361	0.681888	0.095072	0.136803	0.008876
1	2627501	2632500	2605001-2660000	linkedSoft	0.070469	0.78827	0.072691	0.065491	0.003079
1	2632501	2637500	2610001-2665000	linkedSoft	0.047723	0.879968	0.047863	0.023878	0.000568
1	2637501	2642500	2615001-2670000	linkedSoft	0.017393	0.698104	0.124648	0.144112	0.015743
1	2642501	2647500	2620001-2675000	soft	0.001154	0.391247	0.00967	0.581182	0.016746
1	2647501	2652500	2625001-2680000	soft	0.00137	0.392508	0.057011	0.485966	0.063145
1	2652501	2657500	2630001-2685000	linkedSoft	0.002219	0.387644	0.13298	0.38259	0.094567
1	2657501	2662500	2635001-2690000	soft	0.006142	0.372945	0.081206	0.462366	0.077341
1	2662501	2667500	2640001-2695000	soft	0.016684	0.384696	0.053666	0.476561	0.068393
1	2667501	2672500	2645001-2700000	linkedSoft	0.000356	0.496045	0.059769	0.405345	0.038486
1	2672501	2677500	2650001-2705000	linkedSoft	8e-05	0.609957	0.009988	0.377041	0.002934
1	2677501	2682500	2655001-2710000	soft	5.2e-05	0.371661	0.142206	0.384717	0.101365
1	2682501	2687500	2660001-2715000	linkedSoft	0	0.612418	0.385265	0.001914	0.000402
1	2687501	2692500	2665001-2720000	linkedSoft	4e-06	0.847394	0.150537	0.002028	3.8e-05
1	2692501	2697500	2670001-2725000	linkedSoft	1e-06	0.721014	0.073619	0.199649	0.005716
1	2697501	2702500	2675001-2730000	linkedSoft	7.5e-05	0.416697	0.206521	0.292927	0.08378
1	2702501	2707500	2680001-2735000	soft	2e-06	0.271041	0.07408	0.571249	0.083628
1	2707501	2712500	2685001-2740000	soft	0	0.244058	0.032238	0.67366	0.050044
1	2712501	2717500	2690001-2745000	soft	0	0.382716	0.037359	0.547307	0.032618
1	2717501	2722500	2695001-2750000	linkedSoft	4.2e-05	0.636086	0.207484	0.142874	0.013515
1	2722501	2727500	2700001-2755000	linkedSoft	1.5e-05	0.791212	0.138135	0.068034	0.002603
1	2727501	2732500	2705001-2760000	linkedSoft	2e-06	0.581145	0.128071	0.263809	0.026973
1	2732501	2737500	2710001-2765000	soft	0	0.164929	0.030915	0.673559	0.130597
1	2737501	2742500	2715001-2770000	soft	5e-06	0.200266	0.004413	0.778762	0.016554
1	2742501	2747500	2720001-2775000	soft	0.000217	0.471997	0.015989	0.501281	0.010515
1	2747501	2752500	2725001-2780000	linkedSoft	0.002015	0.931669	0.024277	0.041852	0.000187
1	2752501	2757500	2730001-2785000	linkedSoft	3e-05	0.863169	0.1288	0.007829	0.000172
1	2757501	2762500	2735001-2790000	linkedSoft	2.6e-05	0.880214	0.109654	0.009943	0.000163
1	2762501	2767500	2740001-2795000	linkedSoft	0.003027	0.697942	0.122584	0.163471	0.012976
1	2767501	2772500	2745001-2800000	soft	7.6e-05	0.372881	0.018301	0.592913	0.015829
1	2772501	2777500	2750001-2805000	soft	4.2e-05	0.285928	0.014748	0.671554	0.027727
1	2777501	2782500	2755001-2810000	soft	0.001864	0.339075	0.036425	0.557952	0.064683
1	2782501	2787500	2760001-2815000	linkedSoft	0.00752	0.549174	0.108333	0.297785	0.037187
1	2787501	2792500	2765001-2820000	linkedSoft	0.001627	0.526143	0.237659	0.180698	0.053872
1	2792501	2797500	2770001-2825000	linkedSoft	0.000779	0.601459	0.156334	0.215942	0.025487
1	2797501	2802500	2775001-2830000	linkedSoft	0.002017	0.937397	0.048069	0.012425	9.2e-05
1	2802501	2807500	2780001-2835000	linkedSoft	0.000819	0.907406	0.087202	0.004519	5.4e-05
1	2807501	2812500	2785001-2840000	linkedSoft	0.001274	0.792324	0.204354	0.001977	7.2e-05
1	2812501	2817500	2790001-2845000	linkedSoft	0.000694	0.794367	0.03286	0.169642	0.002437
1	2817501	2822500	2795001-2850000	linkedSoft	0.002062	0.84106	0.054287	0.100711	0.00188
1	2822501	2827500	2800001-2855000	linkedSoft	0.074224	0.862144	0.033204	0.030072	0.000356
1	2827501	2832500	2805001-2860000	linkedSoft	0.020126	0.716713	0.00872	0.252895	0.001545
1	2832501	2837500	2810001-2865000	linkedSoft	0.00993	0.73221	0.007766	0.24873	0.001363
1	2837501	2842500	2815001-2870000	linkedSoft	0.027228	0.607837	0.013673	0.345148	0.006114
1	2842501	2847500	2820001-2875000	linkedSoft	0	0.428501	0.350086	0.132706	0.088707
1	2847501	2852500	2825001-2880000	linkedSoft	1e-06	0.657824	0.217069	0.10707	0.018035
1	2852501	2857500	2830001-2885000	linkedSoft	2e-06	0.580885	0.386085	0.024578	0.008449
1	2857501	2862500	2835001-2890000	linkedSoft	0	0.514397	0.42631	0.043078	0.016215
1	2862501	2867500	2840001-2895000	linkedSoft	1e-06	0.35613	0.2217	0.27436	0.14781
1	2867501	2872500	2845001-2900000	soft	3e-06	0.382166	0.137842	0.404844	0.075146
1	2872501	2877500	2850001-2905000	soft	0	0.375523	0.014556	0.590337	0.019584
1	2877501	2882500	2855001-2910000	linkedSoft	3e-06	0.631278	0.021726	0.340012	0.006981
1	2882501	2887500	2860001-2915000	linkedSoft	2e-06	0.730699	0.100367	0.160106	0.008827
1	2887501	2892500	2865001-2920000	soft	0	0.365926	0.025565	0.585434	0.023076
1	2892501	2897500	2870001-2925000	soft	0	0.270936	0.022073	0.665173	0.041817
1	2897501	2902500	2875001-2930000	soft	8.3e-05	0.335145	0.046618	0.567063	0.051091
1	2902501	2907500	2880001-2935000	linkedSoft	0.006044	0.752062	0.098968	0.136853	0.006073
1	2907501	2912500	2885001-2940000	linkedSoft	2.5e-05	0.491554	0.118387	0.334907	0.055127
1	2912501	2917500	2890001-2945000	linkedSoft	0	0.525017	0.106952	0.304642	0.063389
1	2917501	2922500	2895001-2950000	linkedSoft	3.1e-05	0.569721	0.133006	0.270718	0.026524
1	2922501	2927500	2900001-2955000	linkedSoft	0.000481	0.7824	0.214665	0.002377	7.7e-05
1	2927501	2932500	2905001-2960000	linkedSoft	1.7e-05	0.740735	0.067258	0.185693	0.006296
1	2932501	2937500	2910001-2965000	linkedSoft	1.7e-05	0.741735	0.044375	0.207743	0.00613
1	2937501	2942500	2915001-2970000	soft	0.000858	0.374064	0.146489	0.388984	0.089606
1	2942501	2947500	2920001-2975000	linkedSoft	0.004902	0.53805	0.097268	0.333706	0.026075
1	2947501	2952500	2925001-2980000	soft	0.000557	0.278356	0.034738	0.638165	0.048184
1	2952501	2957500	2930001-2985000	linkedSoft	0.007988	0.535183	0.069477	0.3548	0.032551
1	2957501	2962500	2935001-2990000	linkedSoft	0.000169	0.696408	0.291032	0.010961	0.001431
1	2962501	2967500	2940001-2995000	linkedSoft	0.000973	0.780616	0.121232	0.09039	0.006789
1	3067501	3072500	3045001-3100000	linkedSoft	0.00397	0.785496	0.02258	0.186396	0.001558
1	3072501	3077500	3050001-3105000	linkedSoft	0.002424	0.849632	0.141728	0.006137	7.9e-05
1	3077501	3082500	3055001-3110000	linkedSoft	0.007439	0.763292	0.06848	0.15708	0.003709
1	3082501	3087500	3060001-3115000	linkedSoft	0.02159	0.700923	0.085178	0.184063	0.008246
1	3087501	3092500	3065001-3120000	linkedSoft	0.009585	0.487694	0.046944	0.426676	0.029102
1	3092501	3097500	3070001-3125000	soft	9.9e-05	0.343748	0.027937	0.599454	0.028763
1	3097501	3102500	3075001-3130000	linkedSoft	0.00132	0.600267	0.009489	0.38709	0.001835
1	3102501	3107500	3080001-3135000	linkedSoft	0.078093	0.509526	0.038571	0.354944	0.018865
1	3107501	3112500	3085001-3140000	soft	0.001532	0.34011	0.155339	0.360073	0.142947
1	3112501	3117500	3090001-3145000	linkedSoft	5.8e-05	0.737905	0.162246	0.093426	0.006365
1	3117501	3122500	3095001-3150000	linkedSoft	6.1e-05	0.518957	0.282781	0.153733	0.044469
1	3177501	3182500	3155001-3210000	linkedSoft	0.001689	0.411462	0.237665	0.227382	0.121802
1	3182501	3187500	3160001-3215000	linkedSoft	0.008958	0.544643	0.029887	0.393827	0.022687
1	3187501	3192500	3165001-3220000	linkedSoft	0.019883	0.879173	0.029887	0.070084	0.000973
1	3192501	3197500	3170001-3225000	linkedSoft	0.01612	0.444008	0.053023	0.417587	0.069263
1	3197501	3202500	3175001-3230000	linkedSoft	0.039186	0.701556	0.043281	0.20225	0.013727
1	3202501	3207500	3180001-3235000	linkedSoft	0.21787	0.398023	0.032399	0.310736	0.040972
1	3207501	3212500	3185001-3240000	neutral	0.45792	0.276198	0.039272	0.18741	0.0392
1	3212501	3217500	3190001-3245000	soft	0.106173	0.324939	0.037514	0.464714	0.066659
1	3217501	3222500	3195001-3250000	linkedSoft	0.412441	0.466058	0.041517	0.076805	0.003179
1	3222501	3227500	3200001-3255000	linkedSoft	0.118072	0.817512	0.043889	0.020226	0.000302
1	3227501	3232500	3205001-3260000	linkedSoft	0.222274	0.702937	0.023329	0.050839	0.000621
1	3232501	3237500	3210001-3265000	linkedSoft	0.022921	0.712896	0.018401	0.24304	0.002741
1	3237501	3242500	3215001-3270000	linkedSoft	0.008123	0.872362	0.015728	0.103202	0.000585
1	3242501	3247500	3220001-3275000	linkedSoft	0.01521	0.802815	0.02205	0.158468	0.001457
1	3247501	3252500	3225001-3280000	linkedSoft	0.000457	0.624675	0.008686	0.362998	0.003184
1	3252501	3257500	3230001-3285000	linkedSoft	0.003349	0.920385	0.01661	0.05949	0.000166
1	3257501	3262500	3235001-3290000	linkedSoft	0.000851	0.819437	0.146378	0.032559	0.000776
1	3262501	3267500	3240001-3295000	soft	0.001529	0.348104	0.027448	0.581367	0.041552
1	3267501	3272500	3245001-3300000	linkedSoft	0.004908	0.571451	0.092855	0.309338	0.021449
1	3272501	3277500	3250001-3305000	soft	0.002935	0.329487	0.011837	0.647632	0.008109
1	3277501	3282500	3255001-3310000	soft	7.6e-05	0.13665	0.011213	0.823527	0.028533
1	3282501	3287500	3260001-3315000	soft	6.8e-05	0.270772	0.010907	0.70627	0.011984
1	3287501	3292500	3265001-3320000	linkedSoft	0.000931	0.876991	0.023863	0.097488	0.000728
1	3292501	3297500	3270001-3325000	linkedSoft	0.002631	0.951577	0.028165	0.017557	7e-05
1	3297501	3302500	3275001-3330000	linkedSoft	0.00178	0.922498	0.035106	0.040278	0.000338
1	3302501	3307500	3280001-3335000	linkedSoft	0.003916	0.843851	0.05965	0.090801	0.001782
1	3307501	3312500	3285001-3340000	linkedSoft	0.003022	0.939177	0.026217	0.031441	0.000144
1	3312501	3317500	3290001-3345000	linkedSoft	0.235401	0.707012	0.021903	0.035359	0.000325
1	3317501	3322500	3295001-3350000	linkedSoft	0.075092	0.80095	0.011336	0.112102	0.00052
1	3322501	3327500	3300001-3355000	linkedSoft	0.011219	0.736751	0.003294	0.248416	0.00032
1	3327501	3332500	3305001-3360000	linkedSoft	0.021129	0.769955	0.007329	0.201022	0.000565
1	3332501	3337500	3310001-3365000	linkedSoft	0.011201	0.87012	0.027709	0.090517	0.000453
1	3337501	3342500	3315001-3370000	linkedSoft	0.001473	0.930153	0.049393	0.018867	0.000114
1	3342501	3347500	3320001-3375000	linkedSoft	0.000863	0.574724	0.027135	0.389792	0.007487
1	3347501	3352500	3325001-3380000	linkedSoft	0.003209	0.784682	0.047552	0.162481	0.002076
1	3352501	3357500	3330001-3385000	linkedSoft	0.000306	0.732719	0.051903	0.211872	0.0032
1	3357501	3362500	3335001-3390000	soft	1.7e-05	0.261012	0.006917	0.721131	0.010923
1	3362501	3367500	3340001-3395000	linkedSoft	6.2e-05	0.527394	0.036952	0.42796	0.007633
1	3367501	3372500	3345001-3400000	linkedSoft	0.000308	0.745258	0.057922	0.194048	0.002463
1	3372501	3377500	3350001-3405000	linkedSoft	0.000326	0.872859	0.033618	0.092564	0.000633
1	3377501	3382500	3355001-3410000	linkedSoft	5.4e-05	0.872425	0.02818	0.098822	0.000519
1	3382501	3387500	3360001-3415000	linkedSoft	4.2e-05	0.731825	0.004389	0.263219	0.000526
1	3387501	3392500	3365001-3420000	linkedSoft	0.003745	0.614719	0.016275	0.360332	0.004928
1	3392501	3397500	3370001-3425000	linkedSoft	0.001666	0.540661	0.010208	0.443198	0.004266
1	3397501	3402500	3375001-3430000	soft	0.005155	0.412359	0.00517	0.572523	0.004794
1	3457501	3462500	3435001-3490000	linkedSoft	0.000611	0.659502	0.141561	0.171439	0.026886
1	3462501	3467500	3440001-3495000	linkedSoft	0.000147	0.364227	0.158776	0.35007	0.126779
1	3467501	3472500	3445001-3500000	linkedSoft	0.008441	0.763514	0.176948	0.048643	0.002454
1	3472501	3477500	3450001-3505000	linkedSoft	0.005991	0.646715	0.326114	0.018637	0.002543
1	3477501	3482500	3455001-3510000	linkedSoft	0.002899	0.645277	0.193636	0.144956	0.013233
1	3482501	3487500	3460001-3515000	linkedSoft	0.003702	0.423281	0.130626	0.375274	0.067117
1	3487501	3492500	3465001-3520000	soft	1e-06	0.073498	0.018556	0.797798	0.110147
1	3492501	3497500	3470001-3525000	soft	2e-06	0.203474	0.037593	0.679368	0.079564
1	3497501	3502500	3475001-3530000	soft	0.000436	0.352656	0.073978	0.501867	0.071063
1	3502501	3507500	3480001-3535000	soft	0.000727	0.326619	0.170582	0.339967	0.162105
1	3507501	3512500	3485001-3540000	linkedSoft	0.00011	0.409934	0.129096	0.357659	0.103202
1	3512501	3517500	3490001-3545000	linkedSoft	0.000236	0.738593	0.039433	0.216238	0.0055
1	3517501	3522500	3495001-3550000	linkedSoft	0.007216	0.526076	0.042705	0.405216	0.018787
1	3522501	3527500	3500001-3555000	soft	0.000488	0.286788	0.01213	0.682083	0.018512
1	3527501	3532500	3505001-3560000	soft	0.08091	0.291107	0.016362	0.586599	0.025021
1	3532501	3537500	3510001-3565000	soft	0.010521	0.373891	0.030651	0.539046	0.045891
1	3537501	3542500	3515001-3570000	soft	0.002538	0.193229	0.021557	0.700968	0.081708
1	3542501	3547500	3520001-3575000	soft	0.002904	0.179482	0.030888	0.667955	0.118771
1	3547501	3552500	3525001-3580000	soft	0.033963	0.436728	0.031525	0.477164	0.02062
1	3552501	3557500	3530001-3585000	linkedSoft	0.214854	0.424616	0.008668	0.34812	0.003742
1	3557501	3562500	3535001-3590000	linkedSoft	0.2616	0.440034	0.043957	0.241637	0.012771
1	3562501	3567500	3540001-3595000	linkedSoft	0.062851	0.456248	0.147053	0.287181	0.046667
1	3567501	3572500	3545001-3600000	linkedSoft	0.022668	0.688261	0.033593	0.248538	0.00694
1	3572501	3577500	3550001-3605000	linkedSoft	0.012516	0.810674	0.015171	0.160822	0.000818
1	3577501	3582500	3555001-3610000	linkedSoft	0.021039	0.608044	0.053134	0.30316	0.014623
1	3582501	3587500	3560001-3615000	linkedSoft	0.007252	0.565258	0.047059	0.364915	0.015515
1	3587501	3592500	3565001-3620000	soft	0.019859	0.391442	0.010754	0.568067	0.009879
1	3592501	3597500	3570001-3625000	soft	4.6e-05	0.029206	0.001054	0.949981	0.019713
1	3597501	3602500	3575001-3630000	linkedSoft	0.000698	0.506048	0.002973	0.489065	0.001216
1	3602501	3607500	3580001-3635000	linkedSoft	0.020533	0.550667	0.011003	0.411888	0.005909
1	3607501	3612500	3585001-3640000	linkedSoft	0.03974	0.749001	0.037776	0.16923	0.004252
1	3612501	3617500	3590001-3645000	linkedSoft	0.038441	0.767964	0.006585	0.186196	0.000814
1	3617501	3622500	3595001-3650000	linkedSoft	0.011787	0.736529	0.084777	0.159248	0.007658
1	3622501	3627500	3600001-3655000	linkedSoft	0.044897	0.711371	0.079513	0.156252	0.007967
1	3627501	3632500	3605001-3660000	linkedSoft	0.089223	0.705614	0.045122	0.15546	0.00458
1	3632501	3637500	3610001-3665000	linkedSoft	0.083248	0.695966	0.139059	0.075539	0.006188
1	3637501	3642500	3615001-3670000	linkedSoft	0.011791	0.658005	0.038632	0.283667	0.007904
1	3642501	3647500	3620001-3675000	soft	0.00713	0.429677	0.02664	0.511023	0.025531
1	3647501	3652500	3625001-3680000	soft	0.005761	0.372921	0.004329	0.612258	0.00473
1	3652501	3657500	3630001-3685000	linkedSoft	0.032286	0.868133	0.01138	0.087924	0.000276
1	3657501	3662500	3635001-3690000	linkedSoft	0.007427	0.800123	0.014905	0.176712	0.000834
1	3662501	3667500	3640001-3695000	linkedSoft	0.006117	0.833334	0.029515	0.129579	0.001455
1	3667501	3672500	3645001-3700000	linkedSoft	5.6e-05	0.644566	0.004567	0.349527	0.001283
1	3672501	3677500	3650001-3705000	linkedSoft	0.000143	0.661643	0.002227	0.335488	0.0005
1	3677501	3682500	3655001-3710000	linkedSoft	0.00208	0.623831	0.006399	0.365584	0.002107
1	3682501	3687500	3660001-3715000	linkedSoft	0.003523	0.885803	0.008491	0.10199	0.000193
1	3687501	3692500	3665001-3720000	linkedSoft	0.003846	0.858454	0.103463	0.033423	0.000814
1	3692501	3697500	3670001-3725000	linkedSoft	0.000137	0.695851	0.107594	0.183719	0.012699
1	3752501	3757500	3730001-3785000	linkedSoft	1e-06	0.616974	0.287292	0.07636	0.019372
1	3757501	3762500	3735001-3790000	linkedSoft	0.000448	0.723731	0.104525	0.161154	0.010142
1	3762501	3767500	3740001-3795000	linkedSoft	0.009056	0.792959	0.17186	0.025139	0.000985
1	3767501	3772500	3745001-3800000	linkedSoft	0.00297	0.701353	0.154922	0.133258	0.007496
1	3772501	3777500	3750001-3805000	soft	3.1e-05	0.378796	0.014669	0.595026	0.011478
1	3777501	3782500	3755001-3810000	soft	2e-06	0.13773	0.003769	0.844803	0.013696
1	3782501	3787500	3760001-3815000	soft	9e-06	0.204528	0.007925	0.761157	0.026381
1	3787501	3792500	3765001-3820000	linkedSoft	0.002171	0.508542	0.023934	0.448152	0.0172
1	3792501	3797500	3770001-3825000	linkedSoft	0.005403	0.889874	0.05471	0.0492	0.000813
1	3797501	3802500	3775001-3830000	linkedSoft	0.00026	0.848466	0.137396	0.013555	0.000323
1	3802501	3807500	3780001-3835000	linkedSoft	2e-06	0.720954	0.278114	0.000901	3e-05
1	3807501	3812500	3785001-3840000	linkedSoft	0.186865	0.467321	0.069665	0.257482	0.018667
1	3812501	3817500	3790001-3845000	linkedSoft	0.105031	0.472419	0.216916	0.15792	0.047713
1	3817501	3822500	3795001-3850000	linkedSoft	0.068736	0.508679	0.06542	0.329727	0.027438
1	3822501	3827500	3800001-3855000	linkedSoft	0.019681	0.598035	0.011023	0.367304	0.003957
1	3827501	3832500	3805001-3860000	linkedSoft	0.032906	0.569937	0.009358	0.384442	0.003357
1	3832501	3837500	3810001-3865000	linkedSoft	0.064735	0.764101	0.031713	0.136279	0.003173
1	3837501	3842500	3815001-3870000	linkedSoft	0.103005	0.484828	0.084349	0.278401	0.049416
1	3842501	3847500	3820001-3875000	neutral	0.476453	0.230036	0.009353	0.269185	0.014973
1	3847501	3852500	3825001-3880000	neutral	0.332543	0.295033	0.059987	0.255939	0.056498
1	3852501	3857500	3830001-3885000	linkedSoft	0.233975	0.459066	0.01964	0.275842	0.011477
1	3857501	3862500	3835001-3890000	linkedSoft	0.025594	0.515311	0.04365	0.382632	0.032814
1	3917501	3922500	3895001-3950000	linkedSoft	9.2e-05	0.713188	0.029791	0.250041	0.006888
1	3922501	3927500	3900001-3955000	linkedSoft	0.006143	0.660643	0.028043	0.295791	0.009381
1	3927501	3932500	3905001-3960000	soft	0.008862	0.424401	0.027544	0.511328	0.027865
1	3932501	3937500	3910001-3965000	linkedSoft	0.006109	0.690421	0.110126	0.179224	0.01412
1	3937501	3942500	3915001-3970000	neutral	0.440612	0.231514	0.031795	0.262263	0.033816
1	3942501	3947500	3920001-3975000	soft	0.152566	0.293518	0.035264	0.463414	0.055239
1	3947501	3952500	3925001-3980000	linkedSoft	0.212707	0.374868	0.048583	0.332164	0.031678
1	3952501	3957500	3930001-3985000	neutral	0.727516	0.216661	0.007641	0.047454	0.000728
1	3957501	3962500	3935001-3990000	linkedSoft	0.048983	0.776638	0.16356	0.010392	0.000428
1	3962501	3967500	3940001-3995000	linkedSoft	0.060436	0.634171	0.07608	0.216368	0.012945
1	3967501	3972500	3945001-4000000	linkedSoft	0.087334	0.650194	0.053699	0.199608	0.009165
1	3972501	3977500	3950001-4005000	linkedSoft	0.005576	0.458179	0.063269	0.423016	0.049959
1	3977501	3982500	3955001-4010000	soft	0.004369	0.441921	0.047077	0.457139	0.049494
1	3982501	3987500	3960001-4015000	soft	0.000239	0.288867	0.010952	0.672887	0.027056
1	3987501	3992500	3965001-4020000	soft	0.000982	0.436882	0.003414	0.55423	0.004491
1	3992501	3997500	3970001-4025000	linkedSoft	0.020947	0.712386	0.011144	0.252353	0.00317
1	3997501	4002500	3975001-4030000	linkedSoft	0.023054	0.846906	0.017604	0.111456	0.000981
1	4002501	4007500	3980001-4035000	linkedSoft	0.012494	0.776394	0.093962	0.112468	0.004681
1	4007501	4012500	3985001-4040000	linkedSoft	0.039208	0.594126	0.050893	0.303798	0.011974
1	4012501	4017500	3990001-4045000	linkedSoft	5.6e-05	0.348215	0.192968	0.320849	0.137912
1	4017501	4022500	3995001-4050000	soft	0.003521	0.357353	0.120998	0.421226	0.096901
1	4022501	4027500	4000001-4055000	linkedSoft	0.000748	0.305545	0.243001	0.260985	0.189722
1	4027501	4032500	4005001-4060000	linkedSoft	2.7e-05	0.282562	0.275499	0.227288	0.214624
1	4032501	4037500	4010001-4065000	linkedHard	8e-06	0.251496	0.303003	0.204663	0.24083
1	4037501	4042500	4015001-4070000	soft	0	0.136983	0.131052	0.448731	0.283234
1	4042501	4047500	4020001-4075000	linkedHard	1e-06	0.176389	0.31235	0.202546	0.308715
1	4047501	4052500	4025001-4080000	soft	0.000106	0.2778	0.196976	0.305026	0.220091
1	4052501	4057500	4030001-4085000	linkedSoft	0.000302	0.297324	0.218508	0.27828	0.205586
1	4057501	4062500	4035001-4090000	linkedSoft	0.00011	0.522302	0.078257	0.347613	0.051718
1	4062501	4067500	4040001-4095000	linkedSoft	5e-05	0.568381	0.099109	0.289391	0.04307
1	4067501	4072500	4045001-4100000	soft	0.000924	0.249659	0.017088	0.704827	0.027502
1	4072501	4077500	4050001-4105000	soft	0.00227	0.364217	0.037708	0.550137	0.045669
1	4077501	4082500	4055001-4110000	soft	0.008927	0.424586	0.036523	0.500205	0.02976
1	4082501	4087500	4060001-4115000	linkedSoft	0.000278	0.539463	0.127647	0.291099	0.041513
1	4087501	4092500	4065001-4120000	linkedSoft	0.003236	0.468009	0.102115	0.361053	0.065587
1	4092501	4097500	4070001-4125000	linkedSoft	0.004641	0.387529	0.243462	0.230358	0.134009
1	4097501	4102500	4075001-4130000	linkedSoft	0.000283	0.624972	0.139151	0.205123	0.03047
1	4102501	4107500	4080001-4135000	linkedSoft	0.000185	0.396516	0.194681	0.298778	0.10984
1	4107501	4112500	4085001-4140000	soft	0.000353	0.307811	0.095988	0.466518	0.129329
1	4112501	4117500	4090001-4145000	linkedSoft	0.000177	0.524572	0.107938	0.340581	0.026732
1	4117501	4122500	4095001-4150000	soft	0.000229	0.401871	0.072761	0.480696	0.044443
1	4122501	4127500	4100001-4155000	soft	1.6e-05	0.436641	0.062351	0.448321	0.05267
1	4127501	4132500	4105001-4160000	soft	3.7e-05	0.461736	0.03899	0.46686	0.032376
1	4132501	4137500	4110001-4165000	soft	3e-05	0.464183	0.017884	0.504621	0.013283
1	4137501	4142500	4115001-4170000	linkedSoft	0.000118	0.4915	0.011167	0.491151	0.006064
1	4142501	4147500	4120001-4175000	linkedSoft	0.000112	0.50169	0.065836	0.398837	0.033525
1	4147501	4152500	4125001-4180000	linkedSoft	2.7e-05	0.616254	0.11602	0.239995	0.027704
1	4152501	4157500	4130001-4185000	soft	0.000393	0.428217	0.019781	0.534654	0.016954
1	4157501	4162500	4135001-4190000	soft	0.002572	0.429022	0.038147	0.500189	0.030069
1	4162501	4167500	4140001-4195000	soft	0.000379	0.427465	0.066866	0.444325	0.060965
1	4167501	4172500	4145001-4200000	soft	0.000113	0.44764	0.019224	0.514546	0.018476
1	4172501	4177500	4150001-4205000	soft	0.000501	0.468519	0.00877	0.513819	0.008392
1	4177501	4182500	4155001-4210000	linkedSoft	0.000935	0.596752	0.005428	0.394398	0.002487
1	4182501	4187500	4160001-4215000	soft	0.000646	0.484706	0.00142	0.511941	0.001286
1	4187501	4192500	4165001-4220000	linkedSoft	0.00235	0.75794	0.00643	0.232202	0.001078
1	4192501	4197500	4170001-4225000	linkedSoft	0.001773	0.748358	0.024522	0.221811	0.003536
1	4197501	4202500	4175001-4230000	linkedSoft	0.000776	0.825575	0.14139	0.030497	0.001762
1	4202501	4207500	4180001-4235000	linkedSoft	8.3e-05	0.84916	0.11801	0.032071	0.000677
1	4262501	4267500	4240001-4295000	soft	0	0.394637	0.007863	0.590766	0.006734
1	4267501	4272500	4245001-4300000	soft	0	0.460565	0.014893	0.517375	0.007167
1	4272501	4277500	4250001-4305000	soft	0	0.477578	0.01403	0.500922	0.00747
1	4277501	4282500	4255001-4310000	linkedSoft	0	0.49429	0.102096	0.371515	0.0321
1	4282501	4287500	4260001-4315000	linkedSoft	6e-06	0.43529	0.149517	0.342623	0.072565
1	4287501	4292500	4265001-4320000	soft	4e-06	0.215509	0.093748	0.507278	0.183462
1	4292501	4297500	4270001-4325000	soft	2e-06	0.359945	0.128785	0.40729	0.103978
1	4297501	4302500	4275001-4330000	linkedSoft	1e-06	0.348189	0.194488	0.312111	0.145211
1	4302501	4307500	4280001-4335000	linkedSoft	9e-06	0.342247	0.210811	0.282411	0.164521
1	4307501	4312500	4285001-4340000	linkedSoft	0	0.469444	0.092737	0.377265	0.060553
1	4312501	4317500	4290001-4345000	linkedSoft	2e-06	0.438096	0.076748	0.422829	0.062326
1	4317501	4322500	4295001-4350000	soft	6e-06	0.137964	0.038694	0.605496	0.21784
1	4322501	4327500	4300001-4355000	soft	0.00068	0.428529	0.065006	0.431016	0.074769
1	4327501	4332500	4305001-4360000	linkedSoft	0.007009	0.74966	0.042918	0.19548	0.004933
1	4332501	4337500	4310001-4365000	linkedSoft	0.005126	0.612581	0.094521	0.268333	0.01944
1	4337501	4342500	4315001-4370000	linkedSoft	1.4e-05	0.718682	0.267545	0.012813	0.000946
1	4342501	4347500	4320001-4375000	linkedSoft	1.3e-05	0.761478	0.219362	0.018255	0.000892
1	4347501	4352500	4325001-4380000	linkedSoft	0.000346	0.433966	0.161245	0.335583	0.06886
1	4352501	4357500	4330001-4385000	soft	0.000379	0.311026	0.1585	0.427093	0.103002
1	4357501	4362500	4335001-4390000	soft	0.000428	0.244607	0.204596	0.347585	0.202784
1	4362501	4367500	4340001-4395000	soft	0.001478	0.269768	0.185234	0.343516	0.200003
1	4367501	4372500	4345001-4400000	linkedSoft	0.004275	0.447163	0.269576	0.212877	0.066109
1	4372501	4377500	4350001-4405000	linkedSoft	0.003715	0.555528	0.391045	0.040777	0.008935
1	4377501	4382500	4355001-4410000	linkedSoft	0.003573	0.642287	0.317878	0.031131	0.005132
1	4382501	4387500	4360001-4415000	linkedSoft	0.001451	0.525452	0.373773	0.069939	0.029385
1	4387501	4392500	4365001-4420000	soft	0.000673	0.283792	0.192569	0.34573	0.177236
1	4392501	4397500	4370001-4425000	soft	7.4e-05	0.231325	0.191979	0.344162	0.23246
1	4397501	4402500	4375001-4430000	soft	2e-05	0.199384	0.117594	0.457135	0.225867
1	4402501	4407500	4380001-4435000	soft	8.8e-05	0.266951	0.217327	0.30177	0.213863
1	4407501	4412500	4385001-4440000	soft	5e-05	0.274602	0.172827	0.373838	0.178684
1	4412501	4417500	4390001-4445000	linkedHard	6e-06	0.284441	0.284892	0.266865	0.163796
1	4417501	4422500	4395001-4450000	soft	0	0.29973	0.194968	0.405197	0.100104
1	4422501	4427500	4400001-4455000	soft	7e-06	0.254819	0.151558	0.481876	0.11174
1	4427501	4432500	4405001-4460000	soft	2e-06	0.187162	0.148651	0.436595	0.22759
1	4432501	4437500	4410001-4465000	soft	8.3e-05	0.330564	0.136369	0.434002	0.098982
1	4437501	4442500	4415001-4470000	soft	4.5e-05	0.424736	0.0377	0.508593	0.028926
1	4442501	4447500	4420001-4475000	linkedSoft	0.000194	0.593413	0.047186	0.343668	0.01554
1	4447501	4452500	4425001-4480000	linkedSoft	0.004525	0.462326	0.094433	0.382868	0.055848
1	4452501	4457500	4430001-4485000	linkedSoft	0.000445	0.392136	0.125312	0.365326	0.116782
1	4457501	4462500	4435001-4490000	soft	0.000411	0.394782	0.086216	0.409309	0.109282
1	4462501	4467500	4440001-4495000	linkedSoft	0.008258	0.516679	0.160316	0.248433	0.066314
1	4467501	4472500	4445001-4500000	linkedSoft	0.031645	0.364746	0.134941	0.33933	0.129338
1	4472501	4477500	4450001-4505000	linkedSoft	0.037614	0.397936	0.111409	0.355166	0.097874
1	4477501	4482500	4455001-4510000	soft	0.004112	0.367036	0.127027	0.375432	0.126393
1	4482501	4487500	4460001-4515000	linkedSoft	0.001925	0.354597	0.154295	0.335045	0.154138
1	4487501	4492500	4465001-4520000	linkedSoft	5.1e-05	0.595608	0.160199	0.202811	0.04133
1	4492501	4497500	4470001-4525000	linkedSoft	0.000977	0.777999	0.172033	0.045158	0.003833
1	4497501	4502500	4475001-4530000	linkedSoft	0.014129	0.734602	0.215307	0.032488	0.003475
1	4502501	4507500	4480001-4535000	linkedSoft	0.009835	0.581833	0.158668	0.217812	0.031852
1	4562501	4567500	4540001-4595000	linkedHard	0.00028	0.240511	0.313729	0.18886	0.25662
1	4567501	4572500	4545001-4600000	linkedSoft	0.003411	0.61511	0.187629	0.175112	0.018738
1	4572501	4577500	4550001-4605000	linkedSoft	0.001416	0.651198	0.194897	0.138802	0.013687
1	4577501	4582500	4555001-4610000	linkedSoft	0.001852	0.364111	0.19005	0.318491	0.125495
1	4582501	4587500	4560001-4615000	soft	7.5e-05	0.306663	0.142675	0.397968	0.152619
1	4587501	4592500	4565001-4620000	soft	8e-06	0.236874	0.132527	0.439458	0.191133
1	4592501	4597500	4570001-4625000	soft	0	0.454637	0.023137	0.50505	0.017175
1	4597501	4602500	4575001-4630000	linkedSoft	0	0.570749	0.093136	0.312916	0.023199
1	4667501	4672500	4645001-4700000	linkedSoft	1e-05	0.580757	0.376257	0.035972	0.007003
1	4672501	4677500	4650001-4705000	linkedSoft	2e-06	0.757757	0.240166	0.001987	8.8e-05
1	4677501	4682500	4655001-4710000	linkedSoft	0	0.880266	0.119524	0.000209	1e-06
1	4682501	4687500	4660001-4715000	linkedSoft	5e-06	0.79328	0.011904	0.194162	0.000649
1	4687501	4692500	4665001-4720000	linkedSoft	1.1e-05	0.511143	0.050257	0.425975	0.012615
1	4692501	4697500	4670001-4725000	soft	0	0.308142	0.026096	0.633292	0.03247
1	4697501	4702500	4675001-4730000	soft	1e-06	0.31909	0.019141	0.617337	0.044431
1	4702501	4707500	4680001-4735000	linkedSoft	5.5e-05	0.814731	0.132442	0.051518	0.001255
1	4707501	4712500	4685001-4740000	linkedSoft	0.006468	0.877603	0.055438	0.059442	0.00105
1	4712501	4717500	4690001-4745000	soft	5.8e-05	0.389801	0.028891	0.550911	0.030339
1	4717501	4722500	4695001-4750000	soft	1e-06	0.227552	0.028936	0.686254	0.057257
1	4722501	4727500	4700001-4755000	soft	0.000115	0.30645	0.121008	0.447911	0.124515
1	4727501	4732500	4705001-4760000	soft	0.004566	0.372417	0.061037	0.500686	0.061293
1	4732501	4737500	4710001-4765000	linkedSoft	0.000105	0.919719	0.040354	0.039415	0.000407
1	4737501	4742500	4715001-4770000	linkedSoft	2e-06	0.872512	0.126432	0.001047	8e-06
1	4742501	4747500	4720001-4775000	linkedSoft	0	0.589709	0.40419	0.005314	0.000787
1	4747501	4752500	4725001-4780000	linkedSoft	6.4e-05	0.643025	0.222303	0.115626	0.018981
1	4752501	4757500	4730001-4785000	linkedSoft	0.001812	0.722636	0.181045	0.088015	0.006492
1	4757501	4762500	4735001-4790000	soft	0.000252	0.3646	0.077102	0.453449	0.104598
1	4762501	4767500	4740001-4795000	soft	5e-06	0.329195	0.01421	0.623832	0.032759
1	4767501	4772500	4745001-4800000	soft	4.2e-05	0.339524	0.011394	0.629651	0.01939
1	4772501	4777500	4750001-4805000	linkedSoft	0.001811	0.520258	0.024186	0.43908	0.014665
1	4777501	4782500	4755001-4810000	linkedSoft	0.001551	0.573876	0.170964	0.220642	0.032967
1	4782501	4787500	4760001-4815000	linkedSoft	0.001503	0.586036	0.220588	0.160547	0.031326
1	4787501	4792500	4765001-4820000	linkedSoft	0.003325	0.660591	0.032302	0.297225	0.006556
1	4792501	4797500	4770001-4825000	linkedSoft	0.000446	0.624604	0.010846	0.36205	0.002053
1	4797501	4802500	4775001-4830000	linkedSoft	0.008825	0.735945	0.028809	0.223858	0.002563
1	4802501	4807500	4780001-4835000	linkedSoft	0.000507	0.529966	0.009098	0.456078	0.00435
1	4862501	4867500	4840001-4895000	soft	2e-05	0.234667	0.019751	0.683032	0.06253
1	4867501	4872500	4845001-4900000	linkedSoft	0.001704	0.541529	0.021923	0.422737	0.012107
1	4872501	4877500	4850001-4905000	linkedSoft	0.007977	0.758547	0.15399	0.073963	0.005524
1	4937501	4942500	4915001-4970000	linkedSoft	0.000591	0.798204	0.113634	0.08398	0.003591
1	4942501	4947500	4920001-4975000	soft	0.000421	0.453337	0.022459	0.508773	0.01501
1	4947501	4952500	4925001-4980000	soft	0.000124	0.421684	0.033738	0.522929	0.021525
1	4952501	4957500	4930001-4985000	soft	0.002042	0.264103	0.039485	0.645626	0.048743
1	4957501	4962500	4935001-4990000	soft	0.018738	0.447834	0.052823	0.452085	0.02852
1	4962501	4967500	4940001-4995000	linkedSoft	0.03559	0.627108	0.048673	0.277664	0.010966
1	4967501	4972500	4945001-5000000	linkedSoft	0.001252	0.705694	0.145475	0.136639	0.010941
1	4972501	4977500	4950001-5005000	linkedSoft	5.3e-05	0.488808	0.083395	0.391933	0.03581
1	4977501	4982500	4955001-5010000	soft	1e-06	0.307852	0.028527	0.615481	0.048138
1	4982501	4987500	4960001-5015000	linkedSoft	0.000568	0.718114	0.08145	0.185812	0.014057
1	4987501	4992500	4965001-5020000	linkedSoft	0.000459	0.875479	0.07429	0.048243	0.001528
1	4992501	4997500	4970001-5025000	linkedSoft	0.000171	0.94289	0.027549	0.029191	0.000198
1	5052501	5057500	5030001-5085000	linkedSoft	0.00921	0.665745	0.249704	0.068074	0.007267
1	5057501	5062500	5035001-5090000	soft	9e-05	0.383912	0.020079	0.569384	0.026535
1	5062501	5067500	5040001-5095000	soft	5.1e-05	0.241361	0.005707	0.728685	0.024195
1	5067501	5072500	5045001-5100000	soft	7.2e-05	0.400877	0.02462	0.540504	0.033928
1	5072501	5077500	5050001-5105000	linkedSoft	0.000319	0.41754	0.144929	0.332413	0.104799
1	5077501	5082500	5055001-5110000	linkedSoft	0.000287	0.395848	0.113881	0.394677	0.095307
1	5082501	5087500	5060001-5115000	soft	0.00206	0.30681	0.058309	0.526022	0.106799
1	5087501	5092500	5065001-5120000	linkedSoft	0.045069	0.66425	0.109783	0.169243	0.011653
1	5092501	5097500	5070001-5125000	linkedSoft	0.341951	0.425384	0.029179	0.194023	0.009463
1	5097501	5102500	5075001-5130000	soft	0.006601	0.469524	0.022448	0.48843	0.012997
1	5102501	5107500	5080001-5135000	linkedSoft	0.000547	0.833235	0.041442	0.122832	0.001944
1	5107501	5112500	5085001-5140000	linkedSoft	6.2e-05	0.852106	0.142231	0.005528	7.4e-05
1	5112501	5117500	5090001-5145000	linkedSoft	0.003211	0.813869	0.117365	0.063489	0.002066
1	5117501	5122500	5095001-5150000	linkedSoft	3.8e-05	0.744614	0.067856	0.184029	0.003462
1	5122501	5127500	5100001-5155000	soft	8.3e-05	0.392405	0.042821	0.538194	0.026497
1	5127501	5132500	5105001-5160000	soft	5e-05	0.275696	0.046535	0.608019	0.0697
1	5192501	5197500	5170001-5225000	linkedSoft	2.4e-05	0.47836	0.051399	0.444729	0.025487
1	5197501	5202500	5175001-5230000	linkedSoft	4.7e-05	0.678087	0.182422	0.123864	0.015579
1	5202501	5207500	5180001-5235000	linkedSoft	1e-05	0.693898	0.131442	0.159873	0.014777
1	5207501	5212500	5185001-5240000	linkedSoft	2e-06	0.60878	0.215674	0.146526	0.029019
1	5212501	5217500	5190001-5245000	soft	0.010526	0.442238	0.020292	0.505588	0.021355
1	5217501	5222500	5195001-5250000	linkedSoft	0.020435	0.661634	0.017992	0.29576	0.004179
1	5222501	5227500	5200001-5255000	soft	0.067204	0.28625	0.013577	0.572559	0.06041
1	5227501	5232500	5205001-5260000	linkedSoft	0.176261	0.656767	0.101553	0.059512	0.005906
1	5232501	5237500	5210001-5265000	linkedSoft	0.060765	0.766597	0.073926	0.094994	0.003718
1	5237501	5242500	5215001-5270000	linkedSoft	0.009209	0.626718	0.046853	0.30237	0.01485
1	5242501	5247500	5220001-5275000	soft	0.000149	0.130753	0.02512	0.719308	0.12467
1	5247501	5252500	5225001-5280000	soft	4.5e-05	0.039053	0.002811	0.913882	0.044209
1	5252501	5257500	5230001-5285000	linkedSoft	0.002822	0.864218	0.043944	0.087662	0.001355
1	5257501	5262500	5235001-5290000	linkedSoft	0.005745	0.968842	0.023154	0.002251	7e-06
1	5262501	5267500	5240001-5295000	linkedSoft	0.047831	0.931678	0.016764	0.003716	1.1e-05
1	5267501	5272500	5245001-5300000	linkedSoft	0.006736	0.964754	0.023089	0.005405	1.6e-05
1	5272501	5277500	5250001-5305000	linkedSoft	0.010588	0.883487	0.076073	0.029269	0.000583
1	5277501	5282500	5255001-5310000	linkedSoft	0.15618	0.658669	0.051999	0.130082	0.00307
1	5282501	5287500	5260001-5315000	linkedSoft	3.1e-05	0.628737	0.057567	0.305206	0.008458
1	5287501	5292500	5265001-5320000	linkedSoft	5.5e-05	0.644995	0.028146	0.323727	0.003077
1	5292501	5297500	5270001-5325000	soft	0.000144	0.488962	0.003574	0.505817	0.001503
1	5297501	5302500	5275001-5330000	soft	1.6e-05	0.433993	0.009666	0.551685	0.00464
1	5302501	5307500	5280001-5335000	soft	8e-06	0.447211	0.004005	0.546765	0.002011
1	5307501	5312500	5285001-5340000	linkedSoft	0	0.524375	0.045244	0.410294	0.020087
1	5312501	5317500	5290001-5345000	linkedSoft	0	0.51319	0.012882	0.467036	0.006891
1	5317501	5322500	5295001-5350000	linkedSoft	6e-06	0.875478	0.002958	0.121477	8.2e-05
1	5322501	5327500	5300001-5355000	linkedSoft	2e-06	0.899244	0.070834	0.029502	0.000418
1	5327501	5332500	5305001-5360000	linkedSoft	0	0.512982	0.017696	0.46212	0.007202
1	5332501	5337500	5310001-5365000	soft	0	0.316241	0.018397	0.635917	0.029445
1	5337501	5342500	5315001-5370000	soft	3e-06	0.157961	0.011557	0.775671	0.054807
1	5342501	5347500	5320001-5375000	linkedSoft	0.000133	0.717261	0.016612	0.262295	0.0037
1	5347501	5352500	5325001-5380000	linkedSoft	0.002261	0.86776	0.096041	0.032961	0.000976
1	5352501	5357500	5330001-5385000	linkedSoft	0.000498	0.758995	0.186362	0.050687	0.003458
1	5357501	5362500	5335001-5390000	linkedSoft	0.000623	0.575337	0.207216	0.184876	0.031948
1	5362501	5367500	5340001-5395000	linkedSoft	0.078302	0.517461	0.017425	0.376589	0.010223
1	5367501	5372500	5345001-5400000	soft	0.001115	0.264036	0.017582	0.671388	0.045879
1	5372501	5377500	5350001-5405000	soft	0.000622	0.467486	0.01808	0.492616	0.021197
1	5377501	5382500	5355001-5410000	linkedSoft	0.000339	0.847948	0.023928	0.126329	0.001456
1	5382501	5387500	5360001-5415000	linkedSoft	0.001904	0.542118	0.011395	0.437183	0.0074
1	5387501	5392500	5365001-5420000	linkedSoft	0.000122	0.684476	0.005546	0.308931	0.000926
1	5392501	5397500	5370001-5425000	linkedSoft	0.008438	0.85534	0.015519	0.120048	0.000655
1	5397501	5402500	5375001-5430000	soft	0.000363	0.309191	0.027571	0.600151	0.062723
1	5402501	5407500	5380001-5435000	linkedSoft	3.8e-05	0.604774	0.011829	0.379705	0.003655
1	5407501	5412500	5385001-5440000	linkedSoft	0.000226	0.812969	0.037579	0.147478	0.001748
1	5412501	5417500	5390001-5445000	soft	2.4e-05	0.478005	0.003576	0.515627	0.002768
1	5417501	5422500	5395001-5450000	linkedSoft	1.1e-05	0.610776	0.001744	0.386872	0.000597
1	5422501	5427500	5400001-5455000	linkedSoft	8.8e-05	0.975642	0.017856	0.006405	1e-05
1	5427501	5432500	5405001-5460000	linkedSoft	0.001178	0.676179	0.003718	0.317647	0.001278
1	5432501	5437500	5410001-5465000	linkedSoft	0	0.464567	0.067156	0.424292	0.043985
1	5437501	5442500	5415001-5470000	linkedSoft	0	0.670163	0.11746	0.197024	0.015354
1	5442501	5447500	5420001-5475000	linkedSoft	1e-06	0.887432	0.055013	0.056911	0.000643
1	5447501	5452500	5425001-5480000	linkedSoft	1e-06	0.634557	0.301969	0.055669	0.007804
1	5452501	5457500	5430001-5485000	linkedSoft	2e-06	0.512781	0.25192	0.188756	0.046541
1	5457501	5462500	5435001-5490000	soft	0	0.177567	0.013639	0.774631	0.034162
1	5462501	5467500	5440001-5495000	soft	0	0.084627	0.004029	0.878814	0.032531
1	5467501	5472500	5445001-5500000	soft	5e-06	0.339254	0.064362	0.52472	0.071659
1	5472501	5477500	5450001-5505000	linkedSoft	5.9e-05	0.589835	0.213064	0.166818	0.030224
1	5477501	5482500	5455001-5510000	linkedSoft	1.8e-05	0.663764	0.089252	0.233083	0.013883
1	5542501	5547500	5520001-5575000	soft	0.000329	0.394468	0.021972	0.555794	0.027437
1	5547501	5552500	5525001-5580000	soft	1e-05	0.184656	0.01299	0.749246	0.053098
1	5552501	5557500	5530001-5585000	soft	0.000843	0.368417	0.054885	0.493366	0.08249
1	5557501	5562500	5535001-5590000	linkedSoft	0.001467	0.680582	0.043258	0.263285	0.011409
1	5562501	5567500	5540001-5595000	linkedSoft	0.000278	0.75898	0.16694	0.067982	0.005821
1	5567501	5572500	5545001-5600000	linkedSoft	0.000208	0.559675	0.160858	0.250499	0.02876
1	5572501	5577500	5550001-5605000	linkedSoft	3.5e-05	0.811974	0.111933	0.074025	0.002034
1	5577501	5582500	5555001-5610000	linkedSoft	0.004949	0.706813	0.033683	0.250349	0.004206
1	5582501	5587500	5560001-5615000	linkedSoft	0.02696	0.619217	0.028286	0.316432	0.009106
1	5587501	5592500	5565001-5620000	linkedSoft	0.001681	0.63309	0.002832	0.361654	0.000743
1	5592501	5597500	5570001-5625000	linkedSoft	0.001472	0.740918	0.004552	0.252601	0.000456
1	5597501	5602500	5575001-5630000	soft	3.3e-05	0.231154	0.004946	0.754154	0.009713
1	5602501	5607500	5580001-5635000	soft	1.6e-05	0.265688	0.007443	0.710951	0.015902
1	5607501	5612500	5585001-5640000	soft	3.1e-05	0.398633	0.0092	0.574814	0.017323
1	5612501	5617500	5590001-5645000	linkedSoft	0.000323	0.781194	0.138794	0.072792	0.006897
1	5617501	5622500	5595001-5650000	linkedSoft	2.4e-05	0.766506	0.216157	0.015839	0.001475
1	5622501	5627500	5600001-5655000	linkedSoft	0.000469	0.639312	0.21051	0.124123	0.025586
1	5627501	5632500	5605001-5660000	linkedSoft	0.009092	0.423429	0.111209	0.377633	0.078636
1	5632501	5637500	5610001-5665000	soft	0.003716	0.389552	0.090137	0.414357	0.102239
1	5727501	5732500	5705001-5760000	linkedSoft	0.002706	0.598876	0.01785	0.376824	0.003744
1	5732501	5737500	5710001-5765000	soft	0.000473	0.325006	0.036029	0.591543	0.046949
1	5737501	5742500	5715001-5770000	soft	0.000185	0.292688	0.066712	0.53896	0.101454
1	5742501	5747500	5720001-5775000	soft	0.001702	0.361477	0.049632	0.51821	0.068978
1	5747501	5752500	5725001-5780000	soft	0.004835	0.421384	0.040938	0.478144	0.054699
1	5752501	5757500	5730001-5785000	linkedSoft	0.004532	0.643534	0.008965	0.339699	0.00327
1	5757501	5762500	5735001-5790000	linkedSoft	0.000534	0.768887	0.17501	0.050876	0.004692
1	5762501	5767500	5740001-5795000	linkedSoft	0.005826	0.493538	0.126738	0.316656	0.057242
1	5767501	5772500	5745001-5800000	linkedSoft	0.009145	0.463731	0.220771	0.238376	0.067977
1	5772501	5777500	5750001-5805000	linkedSoft	0.013141	0.650101	0.233048	0.092195	0.011515
1	5777501	5782500	5755001-5810000	linkedSoft	0.019732	0.594225	0.07399	0.296885	0.015167
1	5782501	5787500	5760001-5815000	linkedSoft	1e-06	0.648134	0.093804	0.242297	0.015765
1	5787501	5792500	5765001-5820000	soft	1e-06	0.425253	0.025287	0.522778	0.026681
1	5792501	5797500	5770001-5825000	soft	0	0.421904	0.060411	0.473392	0.044292
1	5797501	5802500	5775001-5830000	linkedSoft	0	0.480269	0.106587	0.374967	0.038177
1	5802501	5807500	5780001-5835000	linkedSoft	0	0.468529	0.081356	0.419939	0.030176
1	5807501	5812500	5785001-5840000	soft	0	0.221053	0.184061	0.362209	0.232676
1	5812501	5817500	5790001-5845000	soft	1e-06	0.265165	0.184838	0.375594	0.174402
1	5817501	5822500	5795001-5850000	soft	1e-05	0.302789	0.175021	0.374537	0.147644
1	5822501	5827500	5800001-5855000	linkedHard	0	0.259691	0.271991	0.255252	0.213065
1	5827501	5832500	5805001-5860000	linkedSoft	0	0.476252	0.146231	0.323575	0.053942
1	5832501	5837500	5810001-5865000	linkedSoft	0	0.465441	0.327691	0.153201	0.053667
1	5837501	5842500	5815001-5870000	linkedSoft	0.000536	0.540905	0.068522	0.359351	0.030687
1	5842501	5847500	5820001-5875000	soft	0.000194	0.385719	0.033405	0.549459	0.031222
1	5847501	5852500	5825001-5880000	soft	7e-06	0.240092	0.00311	0.74511	0.011681
1	5852501	5857500	5830001-5885000	soft	0.001089	0.251579	0.00194	0.741095	0.004297
1	5857501	5862500	5835001-5890000	linkedSoft	0.020403	0.64237	0.007176	0.327941	0.002111
1	5862501	5867500	5840001-5895000	linkedSoft	0.007326	0.663817	0.02443	0.298558	0.005869
1	5867501	5872500	5845001-5900000	linkedSoft	0.004007	0.770358	0.142223	0.078669	0.004743
1	5872501	5877500	5850001-5905000	linkedSoft	0.000805	0.603192	0.279646	0.096939	0.019418
1	5877501	5882500	5855001-5910000	linkedSoft	0.006798	0.535165	0.05404	0.375079	0.028918
1	5882501	5887500	5860001-5915000	soft	0.018394	0.346097	0.085993	0.434779	0.114737
1	5887501	5892500	5865001-5920000	soft	0.00774	0.347853	0.114585	0.391374	0.138447
1	5892501	5897500	5870001-5925000	linkedSoft	0.004267	0.437718	0.065357	0.419529	0.07313
1	5897501	5902500	5875001-5930000	linkedSoft	0.003599	0.455958	0.052177	0.435929	0.052338
1	5902501	5907500	5880001-5935000	linkedSoft	0.013687	0.73593	0.041786	0.202506	0.006091
1	5907501	5912500	5885001-5940000	linkedSoft	0.004772	0.54179	0.008149	0.439143	0.006147
1	5912501	5917500	5890001-5945000	soft	0.000735	0.431772	0.007368	0.550781	0.009343
1	5917501	5922500	5895001-5950000	linkedSoft	0.002365	0.535372	0.010195	0.445583	0.006486
1	5922501	5927500	5900001-5955000	soft	0.050576	0.391139	0.025018	0.493796	0.039472
1	5927501	5932500	5905001-5960000	linkedSoft	0.180988	0.529238	0.002834	0.285634	0.001307
1	5932501	5937500	5910001-5965000	linkedSoft	0.110805	0.655894	0.005305	0.226541	0.001455
1	5937501	5942500	5915001-5970000	linkedSoft	0.009677	0.610174	0.011969	0.363689	0.00449
1	5942501	5947500	5920001-5975000	linkedSoft	0.04117	0.610343	0.035424	0.300349	0.012714
1	5947501	5952500	5925001-5980000	linkedSoft	0.015331	0.627294	0.091395	0.245847	0.020133
1	5952501	5957500	5930001-5985000	linkedSoft	0.006315	0.554721	0.020238	0.409063	0.009663
1	6022501	6027500	6000001-6055000	linkedSoft	0	0.781257	0.211467	0.006903	0.000372
1	6122501	6127500	6100001-6155000	linkedSoft	9e-05	0.793373	0.202191	0.004131	0.000215
1	6127501	6132500	6105001-6160000	linkedSoft	1.3e-05	0.744961	0.252796	0.002089	0.00014
1	6132501	6137500	6110001-6165000	linkedHard	0	0.454701	0.541188	0.002896	0.001215
1	6137501	6142500	6115001-6170000	linkedSoft	3e-06	0.40648	0.253693	0.224293	0.11553
1	6142501	6147500	6120001-6175000	soft	0	0.058985	0.015911	0.749139	0.175964
1	6147501	6152500	6125001-6180000	linkedHard	5e-06	0.17633	0.292757	0.246259	0.28465
1	6152501	6157500	6130001-6185000	soft	5.5e-05	0.23356	0.210831	0.315025	0.240528
1	6157501	6162500	6135001-6190000	linkedSoft	5.7e-05	0.316919	0.173209	0.311339	0.198476
1	6162501	6167500	6140001-6195000	linkedSoft	6e-06	0.723157	0.273403	0.003122	0.000312
1	6167501	6172500	6145001-6200000	linkedSoft	2e-06	0.634225	0.363972	0.001641	0.00016
1	6172501	6177500	6150001-6205000	linkedSoft	0.005529	0.543476	0.032352	0.404639	0.014004
1	6177501	6182500	6155001-6210000	linkedSoft	0.005432	0.617185	0.105476	0.250632	0.021276
1	6182501	6187500	6160001-6215000	soft	0.03412	0.401809	0.079043	0.412345	0.072683
1	6187501	6192500	6165001-6220000	linkedSoft	0.02485	0.382101	0.218826	0.246643	0.127579
1	6192501	6197500	6170001-6225000	linkedSoft	0.002846	0.503576	0.13504	0.312323	0.046216
1	6197501	6202500	6175001-6230000	linkedSoft	0.000566	0.493704	0.032878	0.45772	0.015132
1	6202501	6207500	6180001-6235000	soft	0.000192	0.41218	0.032067	0.53447	0.021092
1	6207501	6212500	6185001-6240000	soft	0.000201	0.417309	0.077538	0.442342	0.06261
1	6212501	6217500	6190001-6245000	soft	2.2e-05	0.243851	0.107364	0.461741	0.187023
1	6217501	6222500	6195001-6250000	soft	9.6e-05	0.387547	0.010274	0.589284	0.012798
1	6222501	6227500	6200001-6255000	soft	0.001031	0.449144	0.033365	0.491396	0.025064
1	6227501	6232500	6205001-6260000	linkedSoft	0.017258	0.491566	0.077335	0.367686	0.046155
1	6232501	6237500	6210001-6265000	linkedSoft	0.001844	0.385014	0.119687	0.380663	0.112793
1	6237501	6242500	6215001-6270000	linkedSoft	0.021352	0.472041	0.112436	0.318436	0.075734
1	6242501	6247500	6220001-6275000	linkedSoft	0.01724	0.510982	0.057808	0.371786	0.042183
1	6247501	6252500	6225001-6280000	linkedSoft	0.012864	0.435296	0.068842	0.398627	0.084371
1	6252501	6257500	6230001-6285000	soft	0.060691	0.372854	0.031889	0.467182	0.067385
1	6257501	6262500	6235001-6290000	linkedSoft	0.16217	0.676912	0.017661	0.14101	0.002247
1	6262501	6267500	6240001-6295000	linkedSoft	0.03917	0.628702	0.020657	0.305635	0.005836
1	6267501	6272500	6245001-6300000	linkedSoft	0.016394	0.54112	0.079132	0.338762	0.024592
1	6272501	6277500	6250001-6305000	linkedSoft	0.001766	0.613259	0.226282	0.14187	0.016823
1	6277501	6282500	6255001-6310000	linkedSoft	0.000523	0.679469	0.305366	0.013427	0.001215
1	6282501	6287500	6260001-6315000	linkedSoft	0.001159	0.706878	0.251734	0.037003	0.003226
1	6287501	6292500	6265001-6320000	linkedSoft	0.001479	0.570495	0.302305	0.098922	0.026798
1	6292501	6297500	6270001-6325000	soft	0.000168	0.321381	0.068734	0.496801	0.112916
1	6297501	6302500	6275001-6330000	soft	1.6e-05	0.312804	0.038006	0.587924	0.061249
1	6302501	6307500	6280001-6335000	soft	3e-06	0.396149	0.056157	0.507092	0.040599
1	6367501	6372500	6345001-6400000	soft	2.4e-05	0.326467	0.191218	0.354821	0.12747
1	6372501	6377500	6350001-6405000	linkedHard	1.8e-05	0.243327	0.273953	0.25489	0.227812
1	6377501	6382500	6355001-6410000	soft	0.000565	0.311832	0.201331	0.321042	0.16523
1	6382501	6387500	6360001-6415000	linkedSoft	0.007149	0.634533	0.276344	0.065747	0.016227
1	6387501	6392500	6365001-6420000	linkedSoft	0.000588	0.710185	0.170244	0.108969	0.010014
1	6392501	6397500	6370001-6425000	linkedSoft	0.003872	0.776133	0.014907	0.203338	0.00175
1	6397501	6402500	6375001-6430000	soft	0.001413	0.471351	0.020554	0.492393	0.014288
1	6402501	6407500	6380001-6435000	soft	7.7e-05	0.365859	0.015904	0.599913	0.018248
1	6407501	6412500	6385001-6440000	soft	5e-06	0.262792	0.067775	0.54413	0.125298
1	6412501	6417500	6390001-6445000	soft	0	0.17822	0.031553	0.660566	0.12966
1	6482501	6487500	6460001-6515000	linkedSoft	0.000268	0.635281	0.177673	0.155738	0.031041
1	6487501	6492500	6465001-6520000	linkedSoft	0.001199	0.796481	0.117	0.079425	0.005895
1	6492501	6497500	6470001-6525000	linkedSoft	0.007361	0.766753	0.152413	0.067504	0.005969
1	6497501	6502500	6475001-6530000	linkedSoft	0.010956	0.346604	0.20836	0.294953	0.139127
1	6502501	6507500	6480001-6535000	linkedSoft	0.071022	0.552305	0.107474	0.240014	0.029185
1	6507501	6512500	6485001-6540000	linkedSoft	0.01172	0.403785	0.103332	0.375974	0.105189
1	6512501	6517500	6490001-6545000	linkedSoft	0.02028	0.431615	0.194697	0.263972	0.089436
1	6517501	6522500	6495001-6550000	linkedSoft	0.046708	0.574948	0.133094	0.213469	0.03178
1	6522501	6527500	6500001-6555000	soft	0.010728	0.384733	0.081805	0.441801	0.080933
1	6527501	6532500	6505001-6560000	linkedSoft	0.094545	0.514824	0.037516	0.338564	0.014551
1	6532501	6537500	6510001-6565000	linkedSoft	0.080207	0.717942	0.055346	0.142327	0.004177
1	6537501	6542500	6515001-6570000	soft	0.026112	0.418287	0.018403	0.503895	0.033303
1	6542501	6547500	6520001-6575000	linkedSoft	0.286318	0.587213	0.016218	0.10757	0.002681
1	6547501	6552500	6525001-6580000	linkedSoft	0.01127	0.642754	0.004988	0.33834	0.002648
1	6552501	6557500	6530001-6585000	linkedSoft	0.031024	0.572579	0.010191	0.379045	0.007161
1	6557501	6562500	6535001-6590000	soft	0.000627	0.382665	0.006365	0.599713	0.01063
1	6562501	6567500	6540001-6595000	linkedSoft	0.000308	0.732224	0.013756	0.252094	0.001618
1	6567501	6572500	6545001-6600000	linkedSoft	0.00048	0.816532	0.016394	0.165975	0.000618
1	6572501	6577500	6550001-6605000	linkedSoft	0.000548	0.734288	0.028902	0.234684	0.001577
1	6577501	6582500	6555001-6610000	linkedSoft	0.001338	0.673337	0.047648	0.271257	0.00642
1	6582501	6587500	6560001-6615000	linkedSoft	0.001057	0.570555	0.067678	0.34585	0.014861
1	6587501	6592500	6565001-6620000	linkedSoft	0.001762	0.505843	0.095049	0.368677	0.028669
1	6592501	6597500	6570001-6625000	soft	8.1e-05	0.430153	0.032535	0.515132	0.0221
1	6597501	6602500	6575001-6630000	linkedSoft	5.7e-05	0.586263	0.054661	0.346316	0.012703
1	6602501	6607500	6580001-6635000	linkedSoft	0.010013	0.510993	0.096466	0.346879	0.035648
1	6607501	6612500	6585001-6640000	soft	0.000307	0.217389	0.043259	0.647082	0.091963
1	6612501	6617500	6590001-6645000	soft	0.000223	0.313343	0.019142	0.639005	0.028287
1	6617501	6622500	6595001-6650000	linkedSoft	0.000835	0.49265	0.014994	0.479958	0.011563
1	6677501	6682500	6655001-6710000	linkedSoft	0.193211	0.451593	0.039814	0.294414	0.020969
1	6682501	6687500	6660001-6715000	linkedSoft	0.185232	0.420083	0.129011	0.218113	0.047561
1	6687501	6692500	6665001-6720000	soft	0.136985	0.245994	0.064274	0.452875	0.099873
1	6692501	6697500	6670001-6725000	linkedSoft	0.069255	0.486126	0.031424	0.393705	0.01949
1	6697501	6702500	6675001-6730000	linkedSoft	0	0.600024	0.133529	0.236365	0.030081
1	6702501	6707500	6680001-6735000	linkedSoft	5e-06	0.946849	0.026381	0.026639	0.000126
1	6707501	6712500	6685001-6740000	linkedSoft	0.000176	0.712138	0.072175	0.2067	0.008812
1	6712501	6717500	6690001-6745000	linkedSoft	1.1e-05	0.340649	0.186039	0.315739	0.157563
1	6717501	6722500	6695001-6750000	soft	3e-06	0.335487	0.162881	0.35334	0.148289
1	6722501	6727500	6700001-6755000	soft	0	0.30934	0.029844	0.620582	0.040234
1	6727501	6732500	6705001-6760000	soft	0	0.379338	0.013385	0.588481	0.018796
1	6732501	6737500	6710001-6765000	linkedSoft	3e-06	0.60321	0.006043	0.389359	0.001385
1	6737501	6742500	6715001-6770000	linkedSoft	5e-06	0.921421	0.039157	0.039241	0.000175
1	6742501	6747500	6720001-6775000	soft	0	0.417478	0.007609	0.571263	0.003649
1	6747501	6752500	6725001-6780000	soft	0	0.215648	0.013416	0.731274	0.039662
1	6752501	6757500	6730001-6785000	soft	0.000121	0.332203	0.026747	0.610409	0.03052
1	6757501	6762500	6735001-6790000	linkedSoft	0.002604	0.859594	0.070136	0.066115	0.00155
1	6762501	6767500	6740001-6795000	linkedSoft	0.00035	0.694211	0.025878	0.273402	0.00616
1	6767501	6772500	6745001-6800000	linkedSoft	7e-06	0.803079	0.08559	0.108247	0.003076
1	6772501	6777500	6750001-6805000	linkedSoft	2e-06	0.763201	0.050942	0.181823	0.004032
1	6777501	6782500	6755001-6810000	linkedSoft	0.001403	0.661205	0.130485	0.185033	0.021874
1	6782501	6787500	6760001-6815000	linkedSoft	0.003655	0.675925	0.196147	0.110344	0.013929
1	6787501	6792500	6765001-6820000	linkedSoft	0.000243	0.391652	0.127595	0.383699	0.096811
1	6792501	6797500	6770001-6825000	linkedSoft	0.000613	0.741898	0.13402	0.117363	0.006105
1	6882501	6887500	6860001-6915000	linkedSoft	0	0.932301	0.058251	0.009362	8.7e-05
1	6887501	6892500	6865001-6920000	linkedSoft	0	0.730353	0.146432	0.115941	0.007274
1	6892501	6897500	6870001-6925000	soft	6e-06	0.299724	0.116469	0.453707	0.130094
1	6897501	6902500	6875001-6930000	soft	1e-06	0.146935	0.126002	0.443205	0.283858
1	6902501	6907500	6880001-6935000	linkedSoft	0.001326	0.55328	0.148518	0.262404	0.034472
1	6907501	6912500	6885001-6940000	linkedSoft	9.2e-05	0.683302	0.150995	0.150679	0.014932
1	6912501	6917500	6890001-6945000	linkedSoft	6.4e-05	0.564003	0.048099	0.373687	0.014146
1	6917501	6922500	6895001-6950000	linkedSoft	8e-06	0.544453	0.076912	0.360618	0.01801
1	6922501	6927500	6900001-6955000	soft	0	0.369576	0.048406	0.516151	0.065867
1	6927501	6932500	6905001-6960000	soft	0.000444	0.316996	0.136815	0.412063	0.133681
1	6932501	6937500	6910001-6965000	soft	0.000671	0.345112	0.130152	0.418354	0.105711
1	6937501	6942500	6915001-6970000	linkedSoft	0.000528	0.442731	0.129828	0.380039	0.046873
1	6942501	6947500	6920001-6975000	linkedSoft	0.000773	0.871299	0.060296	0.066717	0.000914
1	6947501	6952500	6925001-6980000	linkedSoft	0.003438	0.48188	0.049155	0.432594	0.032933
1	6952501	6957500	6930001-6985000	soft	0.000619	0.378412	0.030116	0.54789	0.042963
1	6957501	6962500	6935001-6990000	linkedSoft	0.000841	0.660577	0.093021	0.230859	0.014702
1	6962501	6967500	6940001-6995000	soft	0.000398	0.38377	0.086384	0.466242	0.063206
1	6967501	6972500	6945001-7000000	linkedSoft	0.000474	0.572115	0.004135	0.421334	0.001943
1	6972501	6977500	6950001-7005000	linkedSoft	0.000752	0.819809	0.053725	0.123558	0.002156
1	6977501	6982500	6955001-7010000	soft	3.4e-05	0.454188	0.016595	0.519846	0.009337
1	7047501	7052500	7025001-7080000	linkedSoft	0.00443	0.693293	0.111208	0.180244	0.010824
1	7052501	7057500	7030001-7085000	linkedSoft	0.001155	0.661388	0.096364	0.225766	0.015327
1	7057501	7062500	7035001-7090000	linkedSoft	0.000557	0.470023	0.081572	0.392318	0.055531
1	7062501	7067500	7040001-7095000	linkedSoft	0.005694	0.48893	0.023265	0.464818	0.017293
1	7067501	7072500	7045001-7100000	linkedSoft	0.00318	0.588919	0.052616	0.336646	0.018639
1	7072501	7077500	7050001-7105000	soft	0.000202	0.215568	0.044327	0.61865	0.121253
1	7077501	7082500	7055001-7110000	linkedSoft	0	0.405071	0.249386	0.236553	0.108989
1	7082501	7087500	7060001-7115000	linkedSoft	3e-06	0.612631	0.358061	0.026012	0.003292
1	7087501	7092500	7065001-7120000	linkedSoft	3.7e-05	0.710631	0.24096	0.044179	0.004193
1	7092501	7097500	7070001-7125000	linkedSoft	5.9e-05	0.535929	0.349246	0.092255	0.022511
1	7097501	7102500	7075001-7130000	soft	4.8e-05	0.359383	0.097848	0.467411	0.075309
1	7102501	7107500	7080001-7135000	soft	0	0.154221	0.070298	0.588114	0.187367
1	7107501	7112500	7085001-7140000	soft	0	0.210892	0.01316	0.751292	0.024656
1	7112501	7117500	7090001-7145000	soft	6.5e-05	0.37771	0.100265	0.446435	0.075525
1	7117501	7122500	7095001-7150000	linkedSoft	6.9e-05	0.28886	0.225137	0.288216	0.197716
1	7122501	7127500	7100001-7155000	linkedSoft	0.000105	0.485038	0.213328	0.230327	0.071203
1	7127501	7132500	7105001-7160000	linkedSoft	2.4e-05	0.732999	0.196327	0.06424	0.00641
1	7132501	7137500	7110001-7165000	linkedSoft	3.5e-05	0.778979	0.219392	0.001545	4.9e-05
1	7137501	7142500	7115001-7170000	linkedSoft	0.005145	0.707323	0.089325	0.189543	0.008664
1	7142501	7147500	7120001-7175000	linkedSoft	0.000634	0.649346	0.036565	0.307356	0.006098
1	7147501	7152500	7125001-7180000	linkedSoft	0.000714	0.549543	0.020021	0.421547	0.008175
1	7152501	7157500	7130001-7185000	soft	6.6e-05	0.368747	0.011012	0.600037	0.020138
1	7157501	7162500	7135001-7190000	soft	2e-06	0.294543	0.015676	0.647085	0.042694
1	7162501	7167500	7140001-7195000	soft	0.000467	0.477138	0.010796	0.503636	0.007964
1	7167501	7172500	7145001-7200000	linkedSoft	0.002408	0.499192	0.006155	0.488224	0.004021
1	7172501	7177500	7150001-7205000	soft	0.002151	0.375878	0.015785	0.584057	0.022129
1	7177501	7182500	7155001-7210000	linkedSoft	0.007689	0.458297	0.074916	0.410063	0.049035
1	7182501	7187500	7160001-7215000	linkedSoft	0.009929	0.637175	0.162595	0.167658	0.022643
1	7187501	7192500	7165001-7220000	linkedSoft	0.028986	0.649047	0.240947	0.069274	0.011746
1	7192501	7197500	7170001-7225000	linkedSoft	0.03235	0.828629	0.090227	0.047484	0.001309
1	7197501	7202500	7175001-7230000	linkedSoft	0.02347	0.733692	0.18167	0.057281	0.003889
1	7202501	7207500	7180001-7235000	linkedSoft	0.005982	0.505573	0.174822	0.265716	0.047907
1	7207501	7212500	7185001-7240000	linkedSoft	0.001253	0.659644	0.058918	0.268658	0.011526
1	7212501	7217500	7190001-7245000	linkedSoft	0.004965	0.822112	0.113663	0.05605	0.00321
1	7217501	7222500	7195001-7250000	linkedSoft	0.002046	0.701411	0.043989	0.245526	0.007028
1	7222501	7227500	7200001-7255000	linkedSoft	0.000212	0.432758	0.103017	0.401984	0.062029
1	7227501	7232500	7205001-7260000	linkedSoft	0.000385	0.586774	0.201895	0.184267	0.026679
1	7232501	7237500	7210001-7265000	soft	0.000102	0.346132	0.152454	0.348066	0.153246
1	7237501	7242500	7215001-7270000	soft	0.00056	0.308211	0.059981	0.53294	0.098307
1	7242501	7247500	7220001-7275000	soft	0.002018	0.31918	0.140466	0.419475	0.118861
1	7247501	7252500	7225001-7280000	soft	0.000543	0.272869	0.136326	0.430153	0.160109
1	7252501	7257500	7230001-7285000	soft	0.000158	0.361727	0.103568	0.469336	0.065211
1	7257501	7262500	7235001-7290000	soft	2.7e-05	0.365004	0.147001	0.384538	0.103431
1	7262501	7267500	7240001-7295000	soft	0.000102	0.456369	0.037517	0.475102	0.030909
1	7267501	7272500	7245001-7300000	linkedSoft	6e-06	0.64279	0.037475	0.312598	0.00713
1	7272501	7277500	7250001-7305000	linkedSoft	1.5e-05	0.774906	0.159525	0.063258	0.002296
1	7277501	7282500	7255001-7310000	linkedSoft	0.000383	0.558022	0.173635	0.237983	0.029978
1	7282501	7287500	7260001-7315000	soft	2e-06	0.206896	0.034033	0.633244	0.125824
1	7287501	7292500	7265001-7320000	soft	1e-05	0.395468	0.05692	0.489794	0.057809
1	7292501	7297500	7270001-7325000	linkedSoft	0.00023	0.577592	0.048773	0.348785	0.02462
1	7297501	7302500	7275001-7330000	linkedSoft	9e-05	0.536217	0.041235	0.38426	0.038198
1	7302501	7307500	7280001-7335000	linkedSoft	0	0.789074	0.203642	0.006869	0.000414
1	7307501	7312500	7285001-7340000	linkedSoft	2e-06	0.897109	0.093281	0.0095	0.000107
1	7312501	7317500	7290001-7345000	linkedSoft	0.146623	0.698343	0.011395	0.142434	0.001205
1	7317501	7322500	7295001-7350000	linkedSoft	0.017786	0.693142	0.013071	0.273921	0.002081
1	7322501	7327500	7300001-7355000	linkedSoft	0.001718	0.540587	0.007337	0.446782	0.003575
1	7327501	7332500	7305001-7360000	linkedSoft	0.008189	0.561091	0.008712	0.418643	0.003366
1	7332501	7337500	7310001-7365000	linkedSoft	0.001618	0.560113	0.018211	0.413031	0.007027
1	7337501	7342500	7315001-7370000	linkedSoft	0.015662	0.667263	0.035738	0.26792	0.013417
1	7342501	7347500	7320001-7375000	soft	0.001545	0.414313	0.02076	0.534894	0.028489
1	7347501	7352500	7325001-7380000	soft	0.006015	0.364437	0.093533	0.433363	0.102651
1	7352501	7357500	7330001-7385000	soft	0.002297	0.302879	0.134705	0.387523	0.172598
1	7357501	7362500	7335001-7390000	soft	0.003594	0.280589	0.146417	0.371948	0.197452
1	7362501	7367500	7340001-7395000	soft	0.00376	0.314134	0.154178	0.36277	0.165157
1	7367501	7372500	7345001-7400000	linkedSoft	0.040455	0.514022	0.224864	0.180669	0.03999
1	7372501	7377500	7350001-7405000	linkedSoft	0.014336	0.458787	0.442355	0.060048	0.024473
1	7377501	7382500	7355001-7410000	linkedSoft	0.011888	0.47461	0.371182	0.107088	0.035233
1	7382501	7387500	7360001-7415000	linkedSoft	0.021582	0.429392	0.148235	0.322702	0.078089
1	7387501	7392500	7365001-7420000	linkedSoft	0.006829	0.461771	0.072424	0.416695	0.042281
1	7392501	7397500	7370001-7425000	linkedSoft	0.004527	0.527687	0.136707	0.283688	0.047392
1	7397501	7402500	7375001-7430000	linkedSoft	0.000211	0.528297	0.237605	0.176384	0.057503
1	7402501	7407500	7380001-7435000	linkedSoft	5.3e-05	0.735101	0.175698	0.081843	0.007306
1	7407501	7412500	7385001-7440000	linkedSoft	6.8e-05	0.737155	0.112494	0.141168	0.009114
1	7412501	7417500	7390001-7445000	soft	0	0.183979	0.027979	0.698746	0.089296
1	7417501	7422500	7395001-7450000	soft	0	0.302303	0.057099	0.563698	0.076901
1	7422501	7427500	7400001-7455000	soft	5e-05	0.313081	0.137656	0.408313	0.1409
1	7427501	7432500	7405001-7460000	linkedSoft	0.000238	0.364804	0.354299	0.163515	0.117144
1	7432501	7437500	7410001-7465000	linkedSoft	1.2e-05	0.309425	0.224487	0.285445	0.180631
1	7437501	7442500	7415001-7470000	linkedSoft	1e-06	0.44952	0.224976	0.23432	0.091182
1	7497501	7502500	7475001-7530000	soft	0.000214	0.214639	0.130829	0.406245	0.248074
1	7502501	7507500	7480001-7535000	linkedSoft	0.001135	0.635353	0.272416	0.079897	0.011198
1	7507501	7512500	7485001-7540000	linkedSoft	0.006815	0.626688	0.273241	0.078911	0.014345
1	7512501	7517500	7490001-7545000	linkedSoft	0.000668	0.497475	0.066167	0.405929	0.029761
1	7517501	7522500	7495001-7550000	linkedSoft	4.6e-05	0.758995	0.161722	0.07494	0.004297
1	7522501	7527500	7500001-7555000	linkedSoft	0.000421	0.507362	0.060565	0.3991	0.032552
1	7527501	7532500	7505001-7560000	linkedSoft	0.000464	0.470528	0.208542	0.246314	0.074153
1	7532501	7537500	7510001-7565000	linkedSoft	0.000388	0.525193	0.117335	0.320695	0.036389
1	7537501	7542500	7515001-7570000	soft	4e-05	0.274784	0.082269	0.526166	0.116741
1	7542501	7547500	7520001-7575000	soft	2.3e-05	0.269448	0.039296	0.620726	0.070507
1	7547501	7552500	7525001-7580000	soft	0.000192	0.365146	0.055155	0.525241	0.054266
1	7552501	7557500	7530001-7585000	soft	0.000257	0.325882	0.142191	0.417364	0.114307
1	7557501	7562500	7535001-7590000	soft	0.000419	0.299002	0.07346	0.502521	0.124599
1	7562501	7567500	7540001-7595000	linkedSoft	0.001825	0.465978	0.076857	0.416631	0.038709
1	7567501	7572500	7545001-7600000	linkedSoft	0.022376	0.496908	0.048497	0.41086	0.021359
1	7572501	7577500	7550001-7605000	soft	0.014403	0.374146	0.035721	0.544236	0.031494
1	7577501	7582500	7555001-7610000	linkedSoft	0.00173	0.544396	0.107964	0.317557	0.028354
1	7582501	7587500	7560001-7615000	linkedSoft	0.009191	0.683346	0.120639	0.176026	0.010798
1	7587501	7592500	7565001-7620000	linkedSoft	0.073391	0.617881	0.074947	0.221437	0.012344
1	7592501	7597500	7570001-7625000	linkedSoft	0.006218	0.910642	0.066364	0.016525	0.00025
1	7597501	7602500	7575001-7630000	linkedSoft	0.001768	0.880855	0.11421	0.003108	5.9e-05
1	7602501	7607500	7580001-7635000	soft	0.00022	0.286826	0.030579	0.647895	0.03448
1	7607501	7612500	7585001-7640000	soft	2.2e-05	0.120028	0.01506	0.81532	0.049571
1	7612501	7617500	7590001-7645000	soft	9.5e-05	0.266072	0.09172	0.528333	0.11378
1	7617501	7622500	7595001-7650000	soft	0.000224	0.386838	0.066922	0.478455	0.067561
1	7622501	7627500	7600001-7655000	soft	5e-06	0.307191	0.046948	0.533547	0.11231
1	7627501	7632500	7605001-7660000	linkedSoft	0.000715	0.829901	0.092182	0.074512	0.002691
1	7632501	7637500	7610001-7665000	linkedSoft	0.000516	0.929498	0.064222	0.005703	6.1e-05
1	7637501	7642500	7615001-7670000	linkedSoft	0.000349	0.908581	0.080678	0.010239	0.000153
1	7642501	7647500	7620001-7675000	linkedSoft	0.000141	0.869366	0.026649	0.103377	0.000468
1	7647501	7652500	7625001-7680000	soft	0.000216	0.464889	0.003816	0.529598	0.001481
1	7652501	7657500	7630001-7685000	soft	3.1e-05	0.284688	0.012664	0.678385	0.024232
1	7657501	7662500	7635001-7690000	soft	0.000305	0.359236	0.030116	0.565471	0.044873
1	7662501	7667500	7640001-7695000	linkedSoft	0.019677	0.755997	0.018373	0.203355	0.002598
1	7667501	7672500	7645001-7700000	linkedSoft	0.027277	0.708205	0.015246	0.246521	0.002751
1	7672501	7677500	7650001-7705000	linkedSoft	0.001016	0.905784	0.080075	0.013026	9.9e-05
1	7677501	7682500	7655001-7710000	linkedSoft	0.00017	0.647028	0.071649	0.274346	0.006808
1	7682501	7687500	7660001-7715000	linkedSoft	0.00038	0.809093	0.035767	0.152968	0.001792
1	7687501	7692500	7665001-7720000	soft	0.000816	0.429788	0.029379	0.51266	0.027357
1	7692501	7697500	7670001-7725000	linkedSoft	0.00056	0.549262	0.013344	0.43176	0.005074
1	7697501	7702500	7675001-7730000	soft	0.000134	0.446383	0.019301	0.522094	0.012088
1	7702501	7707500	7680001-7735000	soft	3e-06	0.314186	0.004573	0.675859	0.005378
1	7707501	7712500	7685001-7740000	soft	4.6e-05	0.276553	0.033	0.641819	0.048583
1	7712501	7717500	7690001-7745000	soft	0.000273	0.373184	0.038136	0.550849	0.037558
1	7717501	7722500	7695001-7750000	linkedSoft	0.000803	0.698871	0.021828	0.274366	0.004131
1	7722501	7727500	7700001-7755000	linkedSoft	0.010657	0.577272	0.02036	0.381064	0.010647
1	7727501	7732500	7705001-7760000	linkedSoft	0.009658	0.496776	0.133482	0.291269	0.068815
1	7732501	7737500	7710001-7765000	linkedSoft	0.039996	0.510446	0.081968	0.327487	0.040103
1	7737501	7742500	7715001-7770000	linkedSoft	0.130456	0.587474	0.098016	0.163541	0.020513
1	7742501	7747500	7720001-7775000	linkedSoft	0.002184	0.466695	0.097752	0.360364	0.073005
1	7747501	7752500	7725001-7780000	linkedSoft	0.000439	0.743489	0.25234	0.00353	0.000202
1	7752501	7757500	7730001-7785000	linkedSoft	0.0003	0.738141	0.256794	0.0046	0.000165
1	7757501	7762500	7735001-7790000	linkedSoft	8.8e-05	0.892238	0.087873	0.01945	0.000351
1	7762501	7767500	7740001-7795000	linkedSoft	6e-06	0.893655	0.026713	0.079249	0.000377
1	7767501	7772500	7745001-7800000	soft	0	0.176014	0.00134	0.808717	0.013929
1	7772501	7777500	7750001-7805000	soft	1e-06	0.258384	0.001254	0.736264	0.004097
1	7777501	7782500	7755001-7810000	linkedSoft	3e-06	0.869946	0.118518	0.011431	0.000101
1	7837501	7842500	7815001-7870000	linkedSoft	6.1e-05	0.366697	0.192603	0.30181	0.138829
1	7842501	7847500	7820001-7875000	soft	0.000159	0.377613	0.137373	0.38137	0.103485
1	7847501	7852500	7825001-7880000	soft	6e-06	0.169612	0.164244	0.372092	0.294046
1	7852501	7857500	7830001-7885000	linkedSoft	0.000783	0.336616	0.207488	0.309105	0.146008
1	7857501	7862500	7835001-7890000	linkedSoft	0.001894	0.447208	0.185968	0.286726	0.078204
1	7862501	7867500	7840001-7895000	linkedSoft	0.000724	0.55659	0.047846	0.372359	0.02248
1	7867501	7872500	7845001-7900000	linkedSoft	0.000325	0.637839	0.241676	0.100732	0.019428
1	7872501	7877500	7850001-7905000	linkedSoft	0.000503	0.543564	0.228232	0.186704	0.040996
1	7877501	7882500	7855001-7910000	linkedSoft	0.005071	0.637412	0.256768	0.086201	0.014547
1	7882501	7887500	7860001-7915000	linkedSoft	0.000197	0.583869	0.371005	0.035727	0.009202
1	7887501	7892500	7865001-7920000	linkedSoft	0.000842	0.525441	0.337987	0.108547	0.027184
1	7952501	7957500	7930001-7985000	linkedSoft	0.000189	0.28356	0.248273	0.266907	0.201071
1	7957501	7962500	7935001-7990000	linkedSoft	0.00036	0.265396	0.244029	0.260121	0.230095
1	7962501	7967500	7940001-7995000	soft	2.5e-05	0.131347	0.106416	0.466425	0.295788
1	7967501	7972500	7945001-8000000	soft	0.000207	0.316724	0.079163	0.504697	0.099209
1	7972501	7977500	7950001-8005000	linkedSoft	0.001294	0.537864	0.062316	0.374147	0.024379
1	7977501	7982500	7955001-8010000	linkedSoft	0.002205	0.670858	0.211468	0.098747	0.016722
1	7982501	7987500	7960001-8015000	linkedSoft	0.001176	0.568053	0.088782	0.316332	0.025657
1	8297501	8302500	8275001-8330000	soft	0.002706	0.378472	0.053471	0.508069	0.057283
1	8302501	8307500	8280001-8335000	soft	9e-06	0.131639	0.004289	0.842656	0.021409
1	8307501	8312500	8285001-8340000	soft	1e-06	0.088395	0.001914	0.893817	0.015873
1	8312501	8317500	8290001-8345000	linkedSoft	1.6e-05	0.511478	0.029423	0.442747	0.016337
1	8317501	8322500	8295001-8350000	linkedSoft	1.4e-05	0.889165	0.105069	0.005685	6.7e-05
1	8322501	8327500	8300001-8355000	linkedSoft	4e-06	0.938507	0.058031	0.003447	1.2e-05
1	8327501	8332500	8305001-8360000	linkedSoft	1e-06	0.958694	0.038845	0.002457	3e-06
1	8332501	8337500	8310001-8365000	linkedSoft	0.007276	0.492771	0.040678	0.435629	0.023646
1	8337501	8342500	8315001-8370000	soft	6e-06	0.107674	0.011963	0.802678	0.077678
1	8342501	8347500	8320001-8375000	soft	6.8e-05	0.342284	0.005794	0.643203	0.008651
1	8347501	8352500	8325001-8380000	linkedSoft	0.005213	0.545802	0.010898	0.43177	0.006316
1	8352501	8357500	8330001-8385000	linkedSoft	0.004652	0.566709	0.029261	0.385587	0.013791
1	8357501	8362500	8335001-8390000	linkedSoft	3.9e-05	0.630766	0.082087	0.26492	0.022189
1	8362501	8367500	8340001-8395000	linkedSoft	0	0.622212	0.310629	0.055372	0.011787
1	8367501	8372500	8345001-8400000	linkedSoft	1.5e-05	0.761843	0.23733	0.000775	3.8e-05
1	8372501	8377500	8350001-8405000	linkedSoft	3.8e-05	0.73263	0.208408	0.052834	0.006089
1	8377501	8382500	8355001-8410000	linkedSoft	5.5e-05	0.645423	0.194432	0.142449	0.017642
1	8382501	8387500	8360001-8415000	linkedSoft	4e-06	0.449829	0.164386	0.315782	0.069999
1	8482501	8487500	8460001-8515000	linkedSoft	0	0.604355	0.006624	0.387758	0.001263
1	8487501	8492500	8465001-8520000	linkedSoft	0	0.70549	0.016744	0.27628	0.001486
1	8492501	8497500	8470001-8525000	soft	2e-06	0.461998	0.020914	0.501464	0.015621
1	8497501	8502500	8475001-8530000	linkedSoft	1.1e-05	0.896171	0.013202	0.090212	0.000404
1	8502501	8507500	8480001-8535000	linkedSoft	0.000283	0.953789	0.032231	0.013623	7.5e-05
1	8507501	8512500	8485001-8540000	linkedSoft	0.001468	0.779991	0.017185	0.199593	0.001762
1	8512501	8517500	8490001-8545000	linkedSoft	0.000104	0.608914	0.026048	0.353036	0.011898
1	8517501	8522500	8495001-8550000	linkedSoft	0.001678	0.896708	0.043586	0.05715	0.000877
1	8522501	8527500	8500001-8555000	linkedSoft	0.00434	0.573873	0.049582	0.358463	0.013741
1	8527501	8532500	8505001-8560000	soft	0.000952	0.454986	0.031358	0.481388	0.031316
1	8532501	8537500	8510001-8565000	linkedSoft	0.001955	0.49474	0.044146	0.432812	0.026347
1	8537501	8542500	8515001-8570000	soft	0.000521	0.413458	0.077089	0.448823	0.060109
1	8542501	8547500	8520001-8575000	soft	8e-06	0.369692	0.019026	0.572634	0.03864
1	8547501	8552500	8525001-8580000	soft	1.1e-05	0.383324	0.076009	0.451718	0.088938
1	8552501	8557500	8530001-8585000	linkedSoft	0	0.443409	0.082668	0.43088	0.043042
1	8687501	8692500	8665001-8720000	linkedSoft	0	0.632982	0.196497	0.15308	0.01744
1	8692501	8697500	8670001-8725000	linkedSoft	4e-06	0.519451	0.119825	0.318819	0.041901
1	8697501	8702500	8675001-8730000	linkedSoft	1e-05	0.477351	0.362544	0.109643	0.050452
1	8702501	8707500	8680001-8735000	soft	5e-06	0.295096	0.130613	0.449894	0.124392
1	8707501	8712500	8685001-8740000	soft	1e-06	0.197832	0.131936	0.443884	0.226347
1	8712501	8717500	8690001-8745000	soft	4e-06	0.245449	0.085987	0.545871	0.122689
1	8717501	8722500	8695001-8750000	soft	1.9e-05	0.317538	0.180984	0.3711	0.130359
1	8722501	8727500	8700001-8755000	soft	6e-06	0.237246	0.201505	0.311419	0.249824
1	8727501	8732500	8705001-8760000	linkedSoft	3.5e-05	0.371723	0.207713	0.314861	0.105668
1	8732501	8737500	8710001-8765000	linkedSoft	9.8e-05	0.367992	0.17774	0.337432	0.116737
1	8737501	8742500	8715001-8770000	linkedSoft	4e-06	0.369536	0.168303	0.357233	0.104923
1	8742501	8747500	8720001-8775000	soft	3.4e-05	0.404912	0.025349	0.552796	0.01691
1	8747501	8752500	8725001-8780000	linkedSoft	0.000106	0.762181	0.071476	0.162705	0.003532
1	8752501	8757500	8730001-8785000	linkedSoft	0.000264	0.646555	0.24377	0.098732	0.010679
1	8757501	8762500	8735001-8790000	linkedSoft	8.9e-05	0.421053	0.179622	0.341445	0.057791
1	8762501	8767500	8740001-8795000	linkedSoft	2.4e-05	0.602358	0.364418	0.029592	0.003608
1	8822501	8827500	8800001-8855000	linkedSoft	3.1e-05	0.794553	0.173186	0.030204	0.002027
1	8827501	8832500	8805001-8860000	linkedSoft	0	0.81885	0.144269	0.035403	0.001478
1	8952501	8957500	8930001-8985000	linkedSoft	0.000108	0.508315	0.327853	0.120197	0.043527
1	9012501	9017500	8990001-9045000	linkedSoft	1e-06	0.916361	0.051014	0.032457	0.000167
1	9017501	9022500	8995001-9050000	soft	0	0.410394	0.069294	0.465739	0.054573
1	9022501	9027500	9000001-9055000	soft	0	0.190659	0.005887	0.779869	0.023584
1	9027501	9032500	9005001-9060000	soft	2.8e-05	0.351651	0.077724	0.481059	0.089538
1	9032501	9037500	9010001-9065000	linkedSoft	5.4e-05	0.490534	0.105508	0.367492	0.036412
1	9037501	9042500	9015001-9070000	linkedSoft	0.001314	0.516461	0.067997	0.379498	0.03473
1	9042501	9047500	9020001-9075000	soft	1.5e-05	0.388009	0.075652	0.483722	0.052603
1	9047501	9052500	9025001-9080000	soft	1e-06	0.383572	0.074247	0.499632	0.042548
1	9052501	9057500	9030001-9085000	linkedSoft	0.000445	0.432562	0.27051	0.222109	0.074373
1	9057501	9062500	9035001-9090000	linkedSoft	9.2e-05	0.613449	0.297135	0.075279	0.014045
1	9117501	9122500	9095001-9150000	linkedSoft	0.008402	0.521127	0.180927	0.239289	0.050254
1	9122501	9127500	9100001-9155000	linkedSoft	0.140197	0.555284	0.099368	0.185776	0.019374
1	9127501	9132500	9105001-9160000	soft	0.00033	0.109506	0.004959	0.850352	0.034853
1	9132501	9137500	9110001-9165000	soft	0.000846	0.275685	0.028265	0.629605	0.065599
1	9137501	9142500	9115001-9170000	linkedSoft	0.012964	0.58002	0.02908	0.365945	0.011991
1	9142501	9147500	9120001-9175000	linkedSoft	0.046859	0.854256	0.033251	0.064793	0.00084
1	9147501	9152500	9125001-9180000	linkedSoft	0.008872	0.735508	0.047708	0.201647	0.006266
1	9152501	9157500	9130001-9185000	linkedSoft	0.001038	0.610686	0.093146	0.279478	0.015653
1	9157501	9162500	9135001-9190000	linkedSoft	0.026736	0.638941	0.121277	0.195935	0.017112
1	9237501	9242500	9215001-9270000	soft	3e-06	0.255531	0.165247	0.418435	0.160784
1	9242501	9247500	9220001-9275000	soft	1e-06	0.266618	0.147707	0.429552	0.156122
1	9247501	9252500	9225001-9280000	soft	1e-06	0.419599	0.065682	0.452457	0.062261
1	9252501	9257500	9230001-9285000	linkedSoft	0	0.518069	0.048509	0.40983	0.023593
1	9257501	9262500	9235001-9290000	linkedSoft	1.3e-05	0.435287	0.154896	0.318415	0.09139
1	9262501	9267500	9240001-9295000	linkedSoft	3e-06	0.582206	0.199132	0.178231	0.040427
1	9267501	9272500	9245001-9300000	linkedSoft	4e-06	0.684254	0.059833	0.247216	0.008694
1	9272501	9277500	9250001-9305000	soft	0.00018	0.415359	0.040572	0.509338	0.034552
1	9417501	9422500	9395001-9450000	soft	0	0.260887	0.061244	0.5874	0.090469
1	9422501	9427500	9400001-9455000	soft	1e-06	0.41462	0.059121	0.477788	0.048471
1	9427501	9432500	9405001-9460000	linkedSoft	0	0.439704	0.118236	0.373923	0.068138
1	9432501	9437500	9410001-9465000	linkedSoft	0	0.482214	0.218923	0.22288	0.075983
1	9437501	9442500	9415001-9470000	linkedSoft	3e-06	0.671003	0.279384	0.045292	0.004317
1	9442501	9447500	9420001-9475000	linkedSoft	0.000465	0.413794	0.143136	0.364496	0.078109
1	9447501	9452500	9425001-9480000	soft	7e-06	0.214311	0.097753	0.539994	0.147934
1	9452501	9457500	9430001-9485000	soft	6e-06	0.281533	0.130903	0.483538	0.104021
1	9457501	9462500	9435001-9490000	soft	5e-06	0.274782	0.239544	0.287852	0.197817
1	9462501	9467500	9440001-9495000	linkedSoft	1.1e-05	0.351052	0.257399	0.24587	0.145667
1	9467501	9472500	9445001-9500000	soft	1.8e-05	0.391965	0.04735	0.522081	0.038586
1	9472501	9477500	9450001-9505000	linkedSoft	5.9e-05	0.627081	0.084265	0.270065	0.018531
1	9477501	9482500	9455001-9510000	soft	0.002655	0.406713	0.022933	0.543361	0.024338
1	9482501	9487500	9460001-9515000	soft	0.001684	0.397417	0.041713	0.510452	0.048734
1	9487501	9492500	9465001-9520000	linkedSoft	0.004316	0.382856	0.176401	0.303809	0.132617
1	9492501	9497500	9470001-9525000	linkedSoft	0.040645	0.610584	0.139551	0.188834	0.020386
1	9497501	9502500	9475001-9530000	linkedSoft	0.016707	0.486416	0.291637	0.149518	0.055722
1	9502501	9507500	9480001-9535000	linkedSoft	0.009286	0.326809	0.197393	0.293953	0.172559
1	9507501	9512500	9485001-9540000	linkedSoft	0.00282	0.612646	0.300209	0.069986	0.014338
1	9512501	9517500	9490001-9545000	soft	2.1e-05	0.330931	0.062299	0.506188	0.100562
1	9517501	9522500	9495001-9550000	linkedSoft	2e-06	0.470199	0.098774	0.382146	0.048878
1	9522501	9527500	9500001-9555000	linkedSoft	1e-06	0.737285	0.154372	0.104072	0.004271
1	9527501	9532500	9505001-9560000	linkedSoft	6.4e-05	0.696884	0.160317	0.133379	0.009356
1	9532501	9537500	9510001-9565000	linkedSoft	0.000187	0.886746	0.062258	0.050245	0.000564
1	9537501	9542500	9515001-9570000	linkedSoft	6.7e-05	0.7008	0.018125	0.279076	0.001932
1	9542501	9547500	9520001-9575000	soft	1e-06	0.213882	0.003213	0.776984	0.00592
1	9547501	9552500	9525001-9580000	soft	3e-06	0.249591	0.034928	0.674897	0.040581
1	9552501	9557500	9530001-9585000	soft	1e-06	0.276749	0.028856	0.631873	0.06252
1	9557501	9562500	9535001-9590000	linkedSoft	5.3e-05	0.890577	0.060681	0.047708	0.000981
1	9562501	9567500	9540001-9595000	linkedSoft	2e-05	0.947237	0.045045	0.007657	4.1e-05
1	9567501	9572500	9545001-9600000	linkedSoft	0	0.570252	0.317198	0.090975	0.021575
1	9572501	9577500	9550001-9605000	soft	1.2e-05	0.396846	0.117911	0.417638	0.067593
1	9577501	9582500	9555001-9610000	hard	0	0.159115	0.301425	0.237904	0.301556
1	9582501	9587500	9560001-9615000	soft	1e-06	0.266996	0.177332	0.376304	0.179367
1	9587501	9592500	9565001-9620000	linkedSoft	2.5e-05	0.463083	0.078772	0.424528	0.033592
1	9592501	9597500	9570001-9625000	soft	1e-06	0.25676	0.034	0.660795	0.048445
1	9597501	9602500	9575001-9630000	linkedSoft	0	0.476089	0.065036	0.429748	0.029127
1	9602501	9607500	9580001-9635000	soft	0	0.47629	0.024216	0.486536	0.012957
1	9607501	9612500	9585001-9640000	linkedSoft	1.7e-05	0.587952	0.023825	0.379603	0.008601
1	9612501	9617500	9590001-9645000	linkedSoft	0	0.902793	0.040856	0.056079	0.000272
1	9617501	9622500	9595001-9650000	linkedSoft	0	0.824212	0.110338	0.063976	0.001474
1	9622501	9627500	9600001-9655000	soft	1.3e-05	0.140855	0.023505	0.766411	0.069215
1	9627501	9632500	9605001-9660000	soft	0.000103	0.375561	0.039822	0.550133	0.034381
1	9632501	9637500	9610001-9665000	soft	0.000226	0.368357	0.089153	0.46162	0.080644
1	9637501	9642500	9615001-9670000	soft	1.8e-05	0.409261	0.078362	0.434526	0.077833
1	9642501	9647500	9620001-9675000	linkedSoft	1.1e-05	0.45096	0.053516	0.450311	0.045201
1	9647501	9652500	9625001-9680000	linkedSoft	0.000871	0.765026	0.045525	0.18373	0.004849
1	9652501	9657500	9630001-9685000	linkedSoft	0.003727	0.609323	0.011285	0.370152	0.005513
1	9657501	9662500	9635001-9690000	linkedSoft	0.000318	0.516921	0.00313	0.477537	0.002093
1	9662501	9667500	9640001-9695000	soft	2.2e-05	0.184177	0.011183	0.759399	0.045219
1	9667501	9672500	9645001-9700000	soft	0.000271	0.393994	0.056211	0.4823	0.067223
1	9672501	9677500	9650001-9705000	linkedSoft	0	0.64084	0.328319	0.024901	0.005941
1	9787501	9792500	9765001-9820000	linkedSoft	0	0.53001	0.028245	0.43435	0.007395
1	9792501	9797500	9770001-9825000	soft	1e-06	0.241427	0.012263	0.72711	0.019199
1	9797501	9802500	9775001-9830000	soft	6e-06	0.2293	0.019937	0.710947	0.03981
1	9802501	9807500	9780001-9835000	linkedSoft	0.000464	0.669863	0.236551	0.08477	0.008352
1	9807501	9812500	9785001-9840000	linkedSoft	0.003343	0.633402	0.154357	0.185757	0.023141
1	9812501	9817500	9790001-9845000	linkedSoft	0	0.700936	0.183809	0.108453	0.006801
1	9817501	9822500	9795001-9850000	linkedSoft	6e-06	0.527701	0.08885	0.361431	0.022012
1	9822501	9827500	9800001-9855000	soft	3.8e-05	0.38231	0.119802	0.425115	0.072735
1	9827501	9832500	9805001-9860000	linkedSoft	3.3e-05	0.618462	0.304504	0.068199	0.008803
1	9832501	9837500	9810001-9865000	linkedSoft	0.000721	0.377865	0.164667	0.354037	0.102711
1	9837501	9842500	9815001-9870000	soft	5.8e-05	0.228162	0.023665	0.706062	0.042052
1	9842501	9847500	9820001-9875000	soft	0.003559	0.437748	0.04727	0.49269	0.018733
1	9847501	9852500	9825001-9880000	soft	0.001064	0.357049	0.135685	0.42597	0.080232
1	9852501	9857500	9830001-9885000	soft	2.8e-05	0.057925	0.011822	0.75629	0.173934
1	9857501	9862500	9835001-9890000	soft	4.4e-05	0.325716	0.030168	0.577053	0.067018
1	10032501	10037500	10010001-10065000	linkedSoft	0.000443	0.503904	0.2471	0.203278	0.045276
1	10037501	10042500	10015001-10070000	soft	1.4e-05	0.283175	0.065722	0.572055	0.079033
1	10042501	10047500	10020001-10075000	soft	0.000144	0.333827	0.044626	0.577021	0.044381
1	10047501	10052500	10025001-10080000	linkedSoft	0.00172	0.809761	0.100147	0.086153	0.00222
1	10052501	10057500	10030001-10085000	linkedSoft	0.000254	0.52126	0.04269	0.411944	0.023853
1	10057501	10062500	10035001-10090000	soft	9e-06	0.394945	0.00471	0.593065	0.007271
1	10117501	10122500	10095001-10150000	linkedSoft	0.000475	0.692077	0.194983	0.101242	0.011223
1	10302501	10307500	10280001-10335000	soft	1.4e-05	0.238861	0.02449	0.667858	0.068777
1	10307501	10312500	10285001-10340000	linkedSoft	0.000642	0.808206	0.070727	0.114693	0.005732
1	10312501	10317500	10290001-10345000	linkedSoft	1.3e-05	0.801589	0.194967	0.00335	8e-05
1	10317501	10322500	10295001-10350000	linkedSoft	0.000216	0.894251	0.081814	0.023358	0.000361
1	10322501	10327500	10300001-10355000	linkedSoft	0.000445	0.56293	0.039354	0.375412	0.021858
1	10327501	10332500	10305001-10360000	linkedSoft	0.011029	0.423014	0.071755	0.416353	0.077849
1	10332501	10337500	10310001-10365000	linkedSoft	0.000461	0.34113	0.171828	0.335371	0.15121
1	10337501	10342500	10315001-10370000	soft	0.000315	0.290076	0.16844	0.352427	0.188742
1	10342501	10347500	10320001-10375000	soft	0.00549	0.357973	0.099499	0.424253	0.112786
1	10347501	10352500	10325001-10380000	soft	0.002875	0.355928	0.148927	0.364082	0.128188
1	10352501	10357500	10330001-10385000	linkedSoft	8e-06	0.340279	0.170749	0.331827	0.157137
1	10357501	10362500	10335001-10390000	linkedSoft	1.7e-05	0.541859	0.285405	0.124816	0.047903
1	10362501	10367500	10340001-10395000	linkedSoft	0.000981	0.414112	0.212333	0.277635	0.094938
1	10367501	10372500	10345001-10400000	linkedSoft	0.003639	0.553286	0.111354	0.299122	0.032598
1	10372501	10377500	10350001-10405000	soft	0.000595	0.39876	0.03855	0.528875	0.03322
1	10377501	10382500	10355001-10410000	soft	3e-05	0.348742	0.011692	0.626245	0.013291
1	10437501	10442500	10415001-10470000	linkedSoft	0.000148	0.542418	0.025152	0.421977	0.010306
1	10442501	10447500	10420001-10475000	linkedSoft	0.000467	0.44849	0.123607	0.365698	0.061738
1	10447501	10452500	10425001-10480000	soft	0.000497	0.407099	0.062253	0.474698	0.055453
1	10452501	10457500	10430001-10485000	linkedSoft	0.01102	0.774105	0.151329	0.059753	0.003793
1	10457501	10462500	10435001-10490000	linkedSoft	0.046509	0.428074	0.068966	0.395497	0.060954
1	10462501	10467500	10440001-10495000	soft	0.008906	0.433951	0.027358	0.494603	0.035182
1	10467501	10472500	10445001-10500000	soft	0.004	0.398051	0.034243	0.527113	0.036593
1	10472501	10477500	10450001-10505000	soft	0.00588	0.43551	0.022543	0.513539	0.022529
1	10477501	10482500	10455001-10510000	linkedSoft	0.004172	0.34189	0.190348	0.309521	0.154069
1	10482501	10487500	10460001-10515000	linkedSoft	0.020552	0.470079	0.306701	0.134855	0.067813
1	10487501	10492500	10465001-10520000	linkedSoft	0.113275	0.393478	0.107961	0.293192	0.092093
1	10492501	10497500	10470001-10525000	soft	0.003757	0.333843	0.099692	0.418851	0.143858
1	10497501	10502500	10475001-10530000	soft	9e-05	0.336653	0.121907	0.370019	0.17133
1	10502501	10507500	10480001-10535000	linkedSoft	0.004848	0.643173	0.184985	0.14567	0.021325
1	10507501	10512500	10485001-10540000	linkedSoft	0.019684	0.528413	0.19	0.213068	0.048835
1	10512501	10517500	10490001-10545000	soft	0.003079	0.37426	0.042914	0.516298	0.063449
1	10517501	10522500	10495001-10550000	linkedSoft	0.000466	0.562961	0.307691	0.09776	0.031123
1	10522501	10527500	10500001-10555000	linkedSoft	5.1e-05	0.418835	0.353704	0.13712	0.09029
1	10527501	10532500	10505001-10560000	linkedSoft	0.000292	0.744726	0.130648	0.116439	0.007895
1	10532501	10537500	10510001-10565000	soft	0.000228	0.472702	0.031154	0.479476	0.016441
1	10537501	10542500	10515001-10570000	soft	0.000597	0.381322	0.021523	0.575947	0.020611
1	10542501	10547500	10520001-10575000	soft	0.000171	0.339673	0.063005	0.535209	0.061942
1	10547501	10552500	10525001-10580000	linkedSoft	3.6e-05	0.73086	0.216631	0.048739	0.003735
1	10552501	10557500	10530001-10585000	linkedSoft	0.000122	0.897923	0.054363	0.046973	0.000619
1	10557501	10562500	10535001-10590000	linkedSoft	4e-05	0.562065	0.037333	0.38414	0.016421
1	10562501	10567500	10540001-10595000	soft	4.6e-05	0.415745	0.036244	0.51977	0.028196
1	10567501	10572500	10545001-10600000	soft	5e-06	0.242422	0.016933	0.685408	0.055233
1	10572501	10577500	10550001-10605000	soft	0	0.101664	0.005474	0.838522	0.05434
1	10577501	10582500	10555001-10610000	soft	6.9e-05	0.33268	0.124013	0.424883	0.118355
1	10582501	10587500	10560001-10615000	linkedSoft	2e-06	0.57073	0.370635	0.050585	0.008049
1	10587501	10592500	10565001-10620000	linkedSoft	9e-06	0.790522	0.190271	0.018365	0.000832
1	10592501	10597500	10570001-10625000	linkedSoft	0	0.608733	0.388828	0.002195	0.000243
1	10597501	10602500	10575001-10630000	linkedSoft	2.1e-05	0.482714	0.273246	0.171393	0.072626
1	10602501	10607500	10580001-10635000	soft	0.000365	0.214176	0.213233	0.306611	0.265615
1	10607501	10612500	10585001-10640000	soft	7.6e-05	0.180711	0.157939	0.390945	0.27033
1	10612501	10617500	10590001-10645000	soft	0.000119	0.2576	0.157506	0.374862	0.209914
1	10617501	10622500	10595001-10650000	linkedSoft	0.001404	0.436769	0.101723	0.389022	0.071082
1	10622501	10627500	10600001-10655000	linkedSoft	0.000468	0.620811	0.358632	0.017121	0.002968
1	10627501	10632500	10605001-10660000	linkedSoft	0.00123	0.430579	0.077869	0.393045	0.097277
1	10632501	10637500	10610001-10665000	linkedSoft	0.000471	0.705374	0.0366	0.24923	0.008325
1	10637501	10642500	10615001-10670000	soft	0.000116	0.196217	0.035386	0.688427	0.079854
1	10642501	10647500	10620001-10675000	soft	6e-06	0.032637	0.005833	0.878543	0.082981
1	10647501	10652500	10625001-10680000	soft	4.3e-05	0.067746	0.007007	0.865862	0.059341
1	10652501	10657500	10630001-10685000	linkedSoft	0.046639	0.430633	0.078604	0.370554	0.073571
1	10657501	10662500	10635001-10690000	linkedSoft	0.010348	0.682853	0.194896	0.094462	0.01744
1	10662501	10667500	10640001-10695000	linkedSoft	0.026558	0.700647	0.050806	0.211276	0.010713
1	10667501	10672500	10645001-10700000	linkedSoft	0.004998	0.915417	0.069766	0.009714	0.000105
1	10672501	10677500	10650001-10705000	linkedSoft	6.1e-05	0.617961	0.21133	0.14686	0.023787
1	10677501	10682500	10655001-10710000	linkedSoft	0	0.725644	0.273921	0.000402	3.3e-05
1	10682501	10687500	10660001-10715000	linkedSoft	0	0.894853	0.100857	0.004219	7.1e-05
1	10687501	10692500	10665001-10720000	linkedSoft	0	0.868684	0.130949	0.000365	3e-06
1	10692501	10697500	10670001-10725000	linkedSoft	1e-06	0.85266	0.145588	0.001732	2e-05
1	10697501	10702500	10675001-10730000	soft	0	0.352331	0.034615	0.590969	0.022086
1	10702501	10707500	10680001-10735000	soft	0	0.179885	0.010799	0.776681	0.032634
1	10707501	10712500	10685001-10740000	soft	1e-06	0.298883	0.010729	0.674546	0.01584
1	10712501	10717500	10690001-10745000	linkedSoft	2.2e-05	0.849352	0.126462	0.023651	0.000513
1	10717501	10722500	10695001-10750000	linkedSoft	1.1e-05	0.778481	0.164387	0.054335	0.002786
1	10722501	10727500	10700001-10755000	linkedSoft	0	0.723728	0.059841	0.211723	0.004707
1	10727501	10732500	10705001-10760000	linkedSoft	0	0.705629	0.048454	0.242197	0.00372
1	10732501	10737500	10710001-10765000	linkedSoft	2e-06	0.842746	0.064375	0.091988	0.00089
1	10737501	10742500	10715001-10770000	linkedSoft	9e-06	0.938052	0.058996	0.002935	8e-06
1	10742501	10747500	10720001-10775000	linkedSoft	0.000281	0.962489	0.002867	0.034354	9e-06
1	10747501	10752500	10725001-10780000	linkedSoft	0.003226	0.91065	0.006389	0.079638	9.8e-05
1	11057501	11062500	11035001-11090000	soft	0.000751	0.379901	0.041842	0.537668	0.039838
1	11062501	11067500	11040001-11095000	soft	0.0007	0.358039	0.071275	0.502415	0.067571
1	11067501	11072500	11045001-11100000	linkedSoft	0.001115	0.380781	0.143868	0.362038	0.112198
1	11072501	11077500	11050001-11105000	linkedSoft	0.001815	0.445779	0.196155	0.272626	0.083625
1	11077501	11082500	11055001-11110000	linkedSoft	0.011779	0.358986	0.229588	0.276292	0.123356
1	11082501	11087500	11060001-11115000	soft	0.000293	0.108403	0.026913	0.74375	0.120643
1	11087501	11092500	11065001-11120000	soft	0.000152	0.259952	0.089077	0.505485	0.145334
1	11092501	11097500	11070001-11125000	soft	0.002105	0.442287	0.059726	0.452729	0.043154
1	11097501	11102500	11075001-11130000	linkedSoft	0.006192	0.775827	0.093909	0.117724	0.006347
1	11102501	11107500	11080001-11135000	linkedSoft	0.000258	0.839063	0.111672	0.04752	0.001486
1	11107501	11112500	11085001-11140000	linkedSoft	1.5e-05	0.623321	0.363241	0.011594	0.001829
1	11112501	11117500	11090001-11145000	soft	2.8e-05	0.32234	0.039865	0.588381	0.049385
1	11117501	11122500	11095001-11150000	soft	0.000227	0.403783	0.00792	0.58097	0.0071
1	11122501	11127500	11100001-11155000	linkedSoft	0.00133	0.548574	0.00469	0.442528	0.002879
1	11127501	11132500	11105001-11160000	linkedSoft	1.7e-05	0.759899	0.091172	0.142762	0.006149
1	11132501	11137500	11110001-11165000	linkedSoft	4.7e-05	0.822854	0.048988	0.125854	0.002258
1	11137501	11142500	11115001-11170000	linkedSoft	3.7e-05	0.794831	0.098819	0.102887	0.003427
1	11142501	11147500	11120001-11175000	linkedSoft	0.000712	0.533007	0.280683	0.147499	0.038098
1	11147501	11152500	11125001-11180000	soft	0.000223	0.353199	0.081305	0.502845	0.062428
1	11152501	11157500	11130001-11185000	soft	0	0.067622	0.009558	0.852188	0.070633
1	11157501	11162500	11135001-11190000	soft	1e-06	0.199875	0.058371	0.611044	0.130709
1	11162501	11167500	11140001-11195000	linkedSoft	0.000566	0.433006	0.144601	0.329935	0.091891
1	11167501	11172500	11145001-11200000	linkedSoft	0.00065	0.786538	0.082859	0.122831	0.007122
1	11172501	11177500	11150001-11205000	linkedSoft	3e-06	0.876167	0.090182	0.03292	0.000728
1	11177501	11182500	11155001-11210000	linkedSoft	4.7e-05	0.642106	0.148295	0.191031	0.01852
1	11182501	11187500	11160001-11215000	linkedSoft	0.005291	0.356738	0.137608	0.342777	0.157586
1	11187501	11192500	11165001-11220000	linkedSoft	0.068067	0.543909	0.069299	0.278331	0.040394
1	11327501	11332500	11305001-11360000	soft	0	0.128667	0.026591	0.723723	0.121018
1	11332501	11337500	11310001-11365000	soft	0	0.174998	0.057862	0.628662	0.138478
1	11337501	11342500	11315001-11370000	soft	0	0.251274	0.102602	0.504255	0.141868
1	11342501	11347500	11320001-11375000	soft	3e-06	0.389766	0.095098	0.45127	0.063862
1	11347501	11352500	11325001-11380000	linkedSoft	2e-06	0.672983	0.187293	0.133458	0.006265
1	11352501	11357500	11330001-11385000	soft	2e-06	0.451258	0.051781	0.47594	0.021018
1	11357501	11362500	11335001-11390000	linkedSoft	1e-06	0.480247	0.05306	0.4485	0.018192
1	11362501	11367500	11340001-11395000	soft	3e-06	0.426897	0.03347	0.516331	0.023299
1	11367501	11372500	11345001-11400000	soft	4.5e-05	0.356208	0.049266	0.520626	0.073855
1	11372501	11377500	11350001-11405000	linkedSoft	9.8e-05	0.34068	0.217986	0.269871	0.171366
1	11432501	11437500	11410001-11465000	soft	2.2e-05	0.460052	0.032628	0.47712	0.030178
1	11567501	11572500	11545001-11600000	linkedSoft	0.002192	0.747402	0.086725	0.159242	0.004439
1	11572501	11577500	11550001-11605000	soft	0.015984	0.383801	0.054433	0.492276	0.053506
1	11577501	11582500	11555001-11610000	linkedSoft	0.010291	0.632174	0.226114	0.117353	0.014067
1	11582501	11587500	11560001-11615000	linkedSoft	0.008228	0.815235	0.142683	0.031954	0.0019
1	11587501	11592500	11565001-11620000	linkedSoft	3.9e-05	0.657127	0.336076	0.006217	0.000541
1	11592501	11597500	11570001-11625000	linkedSoft	6.1e-05	0.644525	0.302469	0.045857	0.007088
1	11597501	11602500	11575001-11630000	linkedSoft	0.020679	0.799755	0.168561	0.010567	0.000438
1	11602501	11607500	11580001-11635000	linkedSoft	0.007055	0.676775	0.264544	0.046883	0.004744
1	11607501	11612500	11585001-11640000	soft	0.001379	0.412306	0.010684	0.564825	0.010806
1	11612501	11617500	11590001-11645000	soft	0.00028	0.20027	0.006477	0.773466	0.019506
1	11617501	11622500	11595001-11650000	soft	0.001137	0.271268	0.00716	0.708241	0.012195
1	11622501	11627500	11600001-11655000	linkedSoft	0.008704	0.645963	0.016077	0.326784	0.002473
1	11627501	11632500	11605001-11660000	linkedSoft	0.017663	0.735089	0.139007	0.100621	0.007621
1	11632501	11637500	11610001-11665000	linkedSoft	0.008442	0.703981	0.065435	0.213054	0.009088
1	11637501	11642500	11615001-11670000	linkedSoft	0.002783	0.681657	0.090075	0.214828	0.010657
1	11642501	11647500	11620001-11675000	linkedSoft	0.015254	0.462355	0.081356	0.385528	0.055507
1	11787501	11792500	11765001-11820000	soft	2.5e-05	0.391272	0.015509	0.575994	0.0172
1	11792501	11797500	11770001-11825000	linkedSoft	1.1e-05	0.899903	0.048845	0.050626	0.000616
1	11797501	11802500	11775001-11830000	linkedSoft	0	0.925135	0.073233	0.001624	8e-06
1	11802501	11807500	11780001-11835000	linkedSoft	6e-06	0.884147	0.08537	0.03015	0.000328
1	11807501	11812500	11785001-11840000	linkedSoft	0	0.808156	0.183485	0.008139	0.00022
1	11812501	11817500	11790001-11845000	linkedSoft	1.7e-05	0.823957	0.078798	0.095968	0.001259
1	11817501	11822500	11795001-11850000	linkedSoft	0.000519	0.475123	0.100542	0.384153	0.039663
1	11822501	11827500	11800001-11855000	soft	0	0.152538	0.019311	0.748472	0.079678
1	11827501	11832500	11805001-11860000	soft	1.2e-05	0.315475	0.027624	0.617584	0.039306
1	11832501	11837500	11810001-11865000	soft	3e-06	0.296422	0.011254	0.662659	0.029661
1	11837501	11842500	11815001-11870000	linkedSoft	5.7e-05	0.576	0.020473	0.39106	0.01241
1	11842501	11847500	11820001-11875000	linkedSoft	2.8e-05	0.947002	0.034706	0.018159	0.000105
1	11847501	11852500	11825001-11880000	linkedSoft	1e-06	0.98318	0.013962	0.002855	2e-06
1	11852501	11857500	11830001-11885000	soft	8.3e-05	0.441208	0.004728	0.548577	0.005405
1	11857501	11862500	11835001-11890000	linkedSoft	0.000375	0.871672	0.050661	0.076484	0.000807
1	11862501	11867500	11840001-11895000	soft	0.000181	0.332219	0.049247	0.55652	0.061833
1	11867501	11872500	11845001-11900000	soft	0.000137	0.395943	0.008597	0.5816	0.013722
1	11872501	11877500	11850001-11905000	linkedSoft	0.002009	0.506218	0.006193	0.48264	0.00294
1	11877501	11882500	11855001-11910000	linkedSoft	0.002173	0.743385	0.005899	0.248038	0.000505
1	11882501	11887500	11860001-11915000	linkedSoft	0.007499	0.840102	0.009685	0.14221	0.000503
1	11887501	11892500	11865001-11920000	linkedSoft	4.2e-05	0.90854	0.061854	0.029023	0.000541
1	11892501	11897500	11870001-11925000	linkedSoft	1.4e-05	0.706773	0.163709	0.116209	0.013294
1	11897501	11902500	11875001-11930000	linkedSoft	0	0.500834	0.32592	0.121817	0.05143
1	11902501	11907500	11880001-11935000	linkedSoft	0	0.587123	0.283515	0.096261	0.033101
1	11907501	11912500	11885001-11940000	linkedSoft	7e-06	0.429822	0.391419	0.106637	0.072115
1	11912501	11917500	11890001-11945000	linkedHard	4e-06	0.361749	0.372667	0.146619	0.118961
1	11917501	11922500	11895001-11950000	soft	1.7e-05	0.27395	0.223855	0.32259	0.179587
1	11922501	11927500	11900001-11955000	soft	0	0.201109	0.032134	0.687228	0.07953
1	11927501	11932500	11905001-11960000	soft	0	0.253395	0.024893	0.677071	0.044641
1	11932501	11937500	11910001-11965000	soft	0	0.282055	0.034714	0.617719	0.065512
1	11937501	11942500	11915001-11970000	soft	1e-06	0.292813	0.090129	0.495018	0.122039
1	11942501	11947500	11920001-11975000	soft	1.5e-05	0.284193	0.167037	0.392244	0.156512
1	12062501	12067500	12040001-12095000	soft	0	0.302979	0.090333	0.476005	0.130682
1	12067501	12072500	12045001-12100000	linkedSoft	0	0.562433	0.158913	0.237987	0.040667
1	12072501	12077500	12050001-12105000	linkedSoft	0	0.675897	0.081756	0.230035	0.012313
1	12077501	12082500	12055001-12110000	linkedSoft	1e-06	0.62341	0.083747	0.272316	0.020526
1	12082501	12087500	12060001-12115000	linkedSoft	0	0.457897	0.191645	0.298082	0.052376
1	12087501	12092500	12065001-12120000	soft	0	0.303965	0.040884	0.583493	0.071658
1	12092501	12097500	12070001-12125000	soft	0	0.032407	0.013783	0.686118	0.267692
1	12097501	12102500	12075001-12130000	soft	0	0.201147	0.103884	0.454666	0.240304
1	12102501	12107500	12080001-12135000	linkedSoft	3e-06	0.433982	0.086439	0.411746	0.06783
1	12107501	12112500	12085001-12140000	linkedSoft	5e-06	0.531262	0.028405	0.430852	0.009476
1	12112501	12117500	12090001-12145000	linkedSoft	0	0.846671	0.133553	0.019459	0.000317
1	12117501	12122500	12095001-12150000	linkedSoft	1e-06	0.538467	0.108568	0.321306	0.031657
1	12122501	12127500	12100001-12155000	linkedSoft	0	0.730224	0.248344	0.020128	0.001304
1	12127501	12132500	12105001-12160000	linkedSoft	0	0.833363	0.164481	0.0021	5.6e-05
1	12132501	12137500	12110001-12165000	linkedSoft	0	0.57343	0.426483	7.9e-05	8e-06
1	12137501	12142500	12115001-12170000	linkedSoft	0	0.689482	0.246802	0.06011	0.003606
1	12142501	12147500	12120001-12175000	linkedSoft	1e-06	0.694246	0.218988	0.08193	0.004835
1	12147501	12152500	12125001-12180000	soft	0	0.068022	0.023774	0.728712	0.179492
1	12152501	12157500	12130001-12185000	soft	0	0.037283	0.002836	0.886009	0.073872
1	12157501	12162500	12135001-12190000	soft	0	0.080437	0.024025	0.712322	0.183216
1	12217501	12222500	12195001-12250000	linkedSoft	0.001374	0.781595	0.049143	0.164994	0.002894
1	12222501	12227500	12200001-12255000	linkedSoft	0.000916	0.844365	0.096697	0.056505	0.001518
1	12227501	12232500	12205001-12260000	linkedSoft	0.001141	0.767542	0.065191	0.161729	0.004398
1	12232501	12237500	12210001-12265000	linkedSoft	0.00094	0.615352	0.115781	0.245745	0.022181
1	12237501	12242500	12215001-12270000	linkedSoft	0.000198	0.40394	0.333271	0.149096	0.113495
1	12242501	12247500	12220001-12275000	linkedSoft	8e-06	0.496661	0.461786	0.025582	0.015964
1	12247501	12252500	12225001-12280000	linkedSoft	5e-06	0.535759	0.462894	0.001057	0.000285
1	12252501	12257500	12230001-12285000	linkedSoft	1e-06	0.596731	0.402883	0.00034	4.5e-05
1	12257501	12262500	12235001-12290000	linkedSoft	2e-06	0.449289	0.309453	0.149288	0.091968
1	12262501	12267500	12240001-12295000	soft	1e-06	0.104865	0.062166	0.540881	0.292087
1	12267501	12272500	12245001-12300000	soft	0	0.10228	0.014874	0.776312	0.106535
1	12272501	12277500	12250001-12305000	soft	4e-06	0.356822	0.061917	0.51583	0.065426
1	12277501	12282500	12255001-12310000	linkedSoft	1e-06	0.670264	0.324979	0.004476	0.000279
1	12282501	12287500	12260001-12315000	linkedSoft	0	0.645729	0.331046	0.021244	0.001981
1	12287501	12292500	12265001-12320000	linkedSoft	0	0.606306	0.255548	0.119496	0.01865
1	12292501	12297500	12270001-12325000	soft	0	0.18394	0.058955	0.622299	0.134806
1	12297501	12302500	12275001-12330000	soft	0	0.201003	0.120586	0.496537	0.181874
1	12302501	12307500	12280001-12335000	soft	1e-06	0.240637	0.24298	0.298174	0.218209
1	12452501	12457500	12430001-12485000	linkedSoft	0.016832	0.537039	0.087969	0.325399	0.03276
1	12457501	12462500	12435001-12490000	soft	0.002528	0.34825	0.057883	0.51579	0.075549
1	12462501	12467500	12440001-12495000	soft	0.000103	0.102835	0.011026	0.811932	0.074104
1	12467501	12472500	12445001-12500000	soft	0.000154	0.346139	0.021481	0.601432	0.030794
1	13302501	13307500	13280001-13335000	linkedSoft	3.5e-05	0.877784	0.119646	0.002503	3.3e-05
1	13307501	13312500	13285001-13340000	linkedSoft	0.002433	0.902462	0.034368	0.059978	0.000759
1	13312501	13317500	13290001-13345000	linkedSoft	2e-05	0.519302	0.004822	0.472684	0.003172
1	13317501	13322500	13295001-13350000	soft	5e-06	0.44391	0.00201	0.552828	0.001247
1	13322501	13327500	13300001-13355000	linkedSoft	0.00296	0.532706	0.012151	0.449296	0.002887
1	13327501	13332500	13305001-13360000	linkedSoft	0.001621	0.800182	0.095319	0.099711	0.003168
1	13332501	13337500	13310001-13365000	linkedSoft	0.000567	0.932655	0.049209	0.017443	0.000126
1	13802501	13807500	13780001-13835000	linkedSoft	0	0.655951	0.069634	0.268534	0.005881
1	13807501	13812500	13785001-13840000	linkedSoft	0	0.433683	0.185881	0.306764	0.073671
1	13812501	13817500	13790001-13845000	linkedHard	0	0.199207	0.294348	0.28447	0.221975
1	13817501	13822500	13795001-13850000	soft	0	0.248461	0.193718	0.374428	0.183393
1	13822501	13827500	13800001-13855000	linkedSoft	3.3e-05	0.452609	0.196516	0.290527	0.060316
1	13827501	13832500	13805001-13860000	linkedSoft	9e-05	0.316954	0.205941	0.313464	0.163552
1	13832501	13837500	13810001-13865000	linkedSoft	4.5e-05	0.466084	0.250782	0.20324	0.079849
1	13837501	13842500	13815001-13870000	linkedSoft	1e-06	0.675296	0.280793	0.038065	0.005845
1	13842501	13847500	13820001-13875000	linkedSoft	0.017961	0.327096	0.212993	0.287192	0.154759
1	13847501	13852500	13825001-13880000	soft	0.00763	0.25454	0.240956	0.279985	0.216889
1	13852501	13857500	13830001-13885000	soft	0.027646	0.425728	0.058824	0.453167	0.034635
1	13927501	13932500	13905001-13960000	linkedSoft	0.008927	0.610797	0.043077	0.322989	0.01421
1	13932501	13937500	13910001-13965000	linkedSoft	2e-06	0.892809	0.062078	0.044556	0.000555
1	13937501	13942500	13915001-13970000	linkedSoft	3e-06	0.750488	0.016496	0.231544	0.001469
1	13942501	13947500	13920001-13975000	soft	0	0.361629	0.005996	0.625259	0.007116
1	13947501	13952500	13925001-13980000	linkedSoft	3e-06	0.49873	0.013929	0.481751	0.005586
1	13952501	13957500	13930001-13985000	linkedSoft	1.3e-05	0.548835	0.115669	0.314859	0.020623
1	14107501	14112500	14085001-14140000	linkedHard	0.000136	0.433345	0.455867	0.078208	0.032445
1	14112501	14117500	14090001-14145000	linkedHard	0.00013	0.284212	0.285079	0.23775	0.19283
1	14117501	14122500	14095001-14150000	linkedSoft	0.000171	0.337309	0.302639	0.2236	0.136281
1	14282501	14287500	14260001-14315000	linkedSoft	7.2e-05	0.921142	0.069328	0.009382	7.7e-05
1	14287501	14292500	14265001-14320000	linkedSoft	0.042738	0.53004	0.073752	0.325795	0.027675
1	14292501	14297500	14270001-14325000	soft	0.031245	0.37104	0.086316	0.431369	0.080029
1	14297501	14302500	14275001-14330000	soft	0.007165	0.408974	0.046916	0.491363	0.045581
1	14367501	14372500	14345001-14400000	soft	0.001328	0.428644	0.027009	0.520397	0.022622
1	14372501	14377500	14350001-14405000	linkedSoft	0.001389	0.389876	0.135294	0.382926	0.090515
1	14377501	14382500	14355001-14410000	linkedSoft	1.6e-05	0.390152	0.150979	0.344285	0.114569
1	14382501	14387500	14360001-14415000	linkedSoft	8e-06	0.326951	0.204607	0.304528	0.163906
1	14387501	14392500	14365001-14420000	linkedSoft	1e-05	0.410039	0.276287	0.199088	0.114576
1	14392501	14397500	14370001-14425000	linkedSoft	5e-06	0.340844	0.176108	0.336011	0.147032
1	14682501	14687500	14660001-14715000	linkedSoft	0	0.641188	0.339406	0.017422	0.001983
1	14687501	14692500	14665001-14720000	linkedSoft	0.024881	0.465291	0.055435	0.418744	0.035648
1	14692501	14697500	14670001-14725000	linkedSoft	0.00016	0.580513	0.18361	0.206325	0.029391
1	14697501	14702500	14675001-14730000	linkedSoft	0	0.597136	0.398011	0.003844	0.001009
1	14842501	14847500	14820001-14875000	soft	0.002895	0.272327	0.056379	0.551656	0.116744
1	14847501	14852500	14825001-14880000	soft	0.001004	0.239301	0.177397	0.380279	0.202019
1	14852501	14857500	14830001-14885000	linkedSoft	0	0.629588	0.3703	0.000102	9e-06
1	14857501	14862500	14835001-14890000	linkedSoft	1e-06	0.830523	0.168836	0.000627	1.3e-05
1	15007501	15012500	14985001-15040000	linkedSoft	0.003035	0.51828	0.303342	0.137809	0.037535
1	15012501	15017500	14990001-15045000	linkedSoft	0.008389	0.792205	0.175031	0.023315	0.00106
1	15017501	15022500	14995001-15050000	linkedSoft	0.015553	0.618426	0.325876	0.03394	0.006204
1	15022501	15027500	15000001-15055000	linkedSoft	0.018549	0.749597	0.05634	0.171487	0.004027
1	15027501	15032500	15005001-15060000	soft	0.00173	0.442192	0.018797	0.521874	0.015408
1	15032501	15037500	15010001-15065000	soft	8e-06	0.229905	0.008975	0.74055	0.020562
1	15037501	15042500	15015001-15070000	soft	6.5e-05	0.270888	0.003028	0.719672	0.006347
1	15042501	15047500	15020001-15075000	soft	0.001058	0.406248	0.015318	0.55818	0.019196
1	15047501	15052500	15025001-15080000	linkedSoft	0.001766	0.595461	0.049865	0.339314	0.013594
1	15052501	15057500	15030001-15085000	linkedSoft	0.002208	0.589704	0.230198	0.152364	0.025526
1	15167501	15172500	15145001-15200000	linkedSoft	0.007142	0.672413	0.105086	0.206461	0.008898
1	15172501	15177500	15150001-15205000	soft	0.000733	0.391251	0.02933	0.539464	0.039222
1	15177501	15182500	15155001-15210000	linkedSoft	0.00027	0.568732	0.026237	0.392789	0.011973
1	15182501	15187500	15160001-15215000	linkedSoft	1e-06	0.619152	0.024323	0.351634	0.00489
1	15187501	15192500	15165001-15220000	linkedSoft	1e-06	0.94053	0.023482	0.035879	0.000109
1	15192501	15197500	15170001-15225000	linkedSoft	0	0.836453	0.046256	0.116007	0.001284
1	15252501	15257500	15230001-15285000	linkedSoft	0	0.728584	0.053355	0.21388	0.00418
1	15257501	15262500	15235001-15290000	linkedSoft	0	0.690619	0.115892	0.182758	0.010731
1	15262501	15267500	15240001-15295000	soft	0	0.150745	0.055478	0.626192	0.167585
1	15267501	15272500	15245001-15300000	soft	0	0.359495	0.07789	0.478337	0.084278
1	15272501	15277500	15250001-15305000	linkedSoft	4e-06	0.496379	0.237281	0.207156	0.059179
1	15277501	15282500	15255001-15310000	linkedSoft	1e-06	0.628447	0.263668	0.08665	0.021234
1	15282501	15287500	15260001-15315000	linkedSoft	0	0.528241	0.094549	0.343959	0.033251
1	15287501	15292500	15265001-15320000	linkedSoft	0	0.565783	0.142432	0.257309	0.034477
1	15292501	15297500	15270001-15325000	soft	0.000591	0.383664	0.046129	0.511913	0.057703
1	15297501	15302500	15275001-15330000	soft	0.000108	0.370604	0.014628	0.593768	0.020891
1	15302501	15307500	15280001-15335000	soft	0.000889	0.410929	0.022108	0.540868	0.025206
1	15307501	15312500	15285001-15340000	soft	5.8e-05	0.299302	0.012792	0.661951	0.025896
1	15312501	15317500	15290001-15345000	soft	5.8e-05	0.371663	0.026164	0.579761	0.022353
1	15517501	15522500	15495001-15550000	linkedSoft	0.000591	0.496806	0.025995	0.456751	0.019858
1	15522501	15527500	15500001-15555000	linkedSoft	0.00652	0.729117	0.070594	0.181469	0.012301
1	15527501	15532500	15505001-15560000	linkedSoft	0.018603	0.852247	0.07926	0.047875	0.002015
1	15532501	15537500	15510001-15565000	linkedSoft	0.002717	0.885567	0.093819	0.017431	0.000465
1	15537501	15542500	15515001-15570000	linkedSoft	0.430486	0.493701	0.030606	0.044234	0.000972
1	15597501	15602500	15575001-15630000	linkedSoft	0.000113	0.87882	0.009695	0.111191	0.000181
1	15602501	15607500	15580001-15635000	linkedSoft	2.6e-05	0.861467	0.134258	0.004194	5.6e-05
1	15607501	15612500	15585001-15640000	linkedSoft	0.000176	0.810057	0.010719	0.178343	0.000705
1	15612501	15617500	15590001-15645000	linkedSoft	0.008114	0.879119	0.028464	0.083377	0.000925
1	15617501	15622500	15595001-15650000	linkedSoft	0.056756	0.759652	0.003922	0.179198	0.000472
1	15622501	15627500	15600001-15655000	soft	0.00113	0.169354	0.00037	0.825772	0.003373
1	15777501	15782500	15755001-15810000	soft	0.000129	0.303987	0.127946	0.436874	0.131064
1	15782501	15787500	15760001-15815000	soft	0.000557	0.328567	0.092337	0.485018	0.093522
1	16282501	16287500	16260001-16315000	linkedSoft	0	0.585467	0.099	0.294291	0.021241
1	16287501	16292500	16265001-16320000	linkedSoft	0	0.469637	0.064849	0.429343	0.036171
1	16292501	16297500	16270001-16325000	soft	5e-06	0.418852	0.074221	0.473352	0.03357
1	16297501	16302500	16275001-16330000	linkedSoft	1.2e-05	0.685436	0.293363	0.020373	0.000816
1	17222501	17227500	17200001-17255000	linkedSoft	0.000669	0.642325	0.091192	0.245868	0.019946
1	17292501	17297500	17270001-17325000	linkedSoft	0	0.931971	0.040545	0.027391	9.2e-05
1	17397501	17402500	17375001-17430000	linkedSoft	4.1e-05	0.360783	0.167269	0.34383	0.128078
1	17402501	17407500	17380001-17435000	linkedSoft	0	0.501941	0.102958	0.354267	0.040834
1	17407501	17412500	17385001-17440000	linkedSoft	3e-06	0.515334	0.137491	0.297663	0.049509
1	17412501	17417500	17390001-17445000	linkedSoft	0.000174	0.277112	0.243896	0.262294	0.216524
1	17417501	17422500	17395001-17450000	soft	7.9e-05	0.303794	0.177892	0.335459	0.182776
1	17422501	17427500	17400001-17455000	soft	1.2e-05	0.294746	0.096511	0.481491	0.127239
1	17427501	17432500	17405001-17460000	soft	0	0.367386	0.150186	0.407081	0.075347
1	17432501	17437500	17410001-17465000	linkedSoft	0	0.66897	0.275074	0.050899	0.005057
1	17437501	17442500	17415001-17470000	linkedSoft	5e-06	0.444449	0.4306	0.081192	0.043754
1	17442501	17447500	17420001-17475000	linkedSoft	0	0.464697	0.378137	0.106198	0.050968
1	17447501	17452500	17425001-17480000	soft	0	0.235676	0.098221	0.498029	0.168074
1	17452501	17457500	17430001-17485000	soft	0	0.118123	0.140936	0.423768	0.317172
1	17872501	17877500	17850001-17905000	soft	1.4e-05	0.284432	0.10396	0.449742	0.161853
1	18102501	18107500	18080001-18135000	linkedSoft	0.002122	0.468679	0.089123	0.378972	0.061104
1	18107501	18112500	18085001-18140000	soft	0.000873	0.292911	0.151184	0.383817	0.171215
1	18112501	18117500	18090001-18145000	soft	8.6e-05	0.292417	0.142377	0.437311	0.12781
1	18117501	18122500	18095001-18150000	soft	7.8e-05	0.371947	0.03832	0.56533	0.024324
1	18122501	18127500	18100001-18155000	soft	0.00038	0.254508	0.008782	0.722129	0.014201
1	18127501	18132500	18105001-18160000	soft	0.000161	0.424126	0.014383	0.551323	0.010007
1	18132501	18137500	18110001-18165000	soft	0.000735	0.468107	0.012989	0.506934	0.011234
1	18137501	18142500	18115001-18170000	linkedSoft	0.000861	0.528599	0.010084	0.454763	0.005693
1	18142501	18147500	18120001-18175000	soft	6e-06	0.339019	0.007717	0.64429	0.008968
1	18267501	18272500	18245001-18300000	soft	0.000156	0.257266	0.195521	0.359742	0.187316
1	18272501	18277500	18250001-18305000	soft	0.000526	0.406332	0.061217	0.487937	0.043988
1	18277501	18282500	18255001-18310000	linkedSoft	0.001496	0.698564	0.238721	0.056043	0.005177
1	18282501	18287500	18260001-18315000	linkedSoft	0.000145	0.380121	0.172682	0.325827	0.121225
1	18287501	18292500	18265001-18320000	soft	3.5e-05	0.318449	0.115685	0.413697	0.152133
1	18292501	18297500	18270001-18325000	linkedSoft	3.9e-05	0.372182	0.157032	0.370341	0.100406
1	18352501	18357500	18330001-18385000	linkedSoft	1.2e-05	0.708031	0.264785	0.024771	0.002402
1	18357501	18362500	18335001-18390000	linkedSoft	1.7e-05	0.631012	0.361472	0.006607	0.000892
1	18362501	18367500	18340001-18395000	linkedSoft	0.000375	0.49769	0.291159	0.161893	0.048883
1	18367501	18372500	18345001-18400000	soft	1.5e-05	0.284831	0.150997	0.410492	0.153665
1	18372501	18377500	18350001-18405000	soft	2e-06	0.23498	0.121971	0.457775	0.185272
1	18377501	18382500	18355001-18410000	soft	1e-06	0.191354	0.039317	0.645651	0.123677
1	18382501	18387500	18360001-18415000	soft	0	0.312662	0.013425	0.652142	0.021771
1	18387501	18392500	18365001-18420000	soft	0.000114	0.426956	0.017148	0.541113	0.014669
1	18392501	18397500	18370001-18425000	linkedSoft	0.00683	0.37969	0.120759	0.378488	0.114234
1	18397501	18402500	18375001-18430000	linkedSoft	2e-06	0.523195	0.262618	0.158195	0.05599
1	18457501	18462500	18435001-18490000	linkedSoft	1e-05	0.525084	0.081656	0.376248	0.017002
1	18517501	18522500	18495001-18550000	linkedSoft	7.3e-05	0.777643	0.166298	0.052371	0.003615
1	18522501	18527500	18500001-18555000	linkedSoft	1e-06	0.490641	0.092201	0.378759	0.038397
1	18527501	18532500	18505001-18560000	soft	0	0.237645	0.029312	0.658352	0.074691
1	18532501	18537500	18510001-18565000	soft	0	0.146693	0.004192	0.818229	0.030886
1	18537501	18542500	18515001-18570000	soft	1e-06	0.320031	0.025145	0.599155	0.055668
1	18542501	18547500	18520001-18575000	soft	1e-06	0.350505	0.035454	0.561723	0.052316
1	18547501	18552500	18525001-18580000	linkedSoft	1.7e-05	0.471839	0.06613	0.42853	0.033484
1	18552501	18557500	18530001-18585000	linkedSoft	0	0.651004	0.067754	0.27454	0.006701
1	18557501	18562500	18535001-18590000	linkedSoft	0	0.471749	0.138867	0.349512	0.039873
1	18562501	18567500	18540001-18595000	soft	1e-06	0.207697	0.168877	0.395397	0.228028
1	18567501	18572500	18545001-18600000	soft	0.000104	0.303253	0.14707	0.420325	0.129248
1	18572501	18577500	18550001-18605000	soft	8e-06	0.374972	0.088184	0.469742	0.067095
1	18577501	18582500	18555001-18610000	linkedSoft	0	0.484545	0.276685	0.168148	0.070622
1	18802501	18807500	18780001-18835000	linkedSoft	0.026946	0.797838	0.04638	0.126271	0.002564
1	18807501	18812500	18785001-18840000	linkedSoft	0.001416	0.585814	0.409794	0.002666	0.00031
1	18812501	18817500	18790001-18845000	linkedHard	0	0.445919	0.553706	0.000285	9e-05
1	18907501	18912500	18885001-18940000	soft	0	0.34829	0.024125	0.598988	0.028597
1	18912501	18917500	18890001-18945000	linkedSoft	2e-06	0.74143	0.118884	0.134601	0.005083
1	18917501	18922500	18895001-18950000	linkedSoft	5e-06	0.897413	0.066736	0.035507	0.000339
1	18922501	18927500	18900001-18955000	linkedSoft	0	0.967603	0.007821	0.024567	9e-06
1	18927501	18932500	18905001-18960000	linkedSoft	1e-06	0.936514	0.010226	0.053225	3.4e-05
1	18932501	18937500	18910001-18965000	soft	0	0.164726	0.001218	0.830415	0.00364
1	18937501	18942500	18915001-18970000	soft	0	0.076956	0.002543	0.89755	0.02295
1	18942501	18947500	18920001-18975000	soft	1e-06	0.40234	0.09905	0.414791	0.083818
1	18947501	18952500	18925001-18980000	linkedSoft	1e-06	0.817678	0.068758	0.110663	0.0029
1	18952501	18957500	18930001-18985000	linkedSoft	0	0.741964	0.153923	0.09614	0.007972
1	18957501	18962500	18935001-18990000	linkedSoft	0	0.823448	0.175103	0.00143	2e-05
1	18962501	18967500	18940001-18995000	linkedSoft	0	0.630711	0.364081	0.00442	0.000787
1	18967501	18972500	18945001-19000000	soft	0	0.41196	0.040006	0.511744	0.036289
1	18972501	18977500	18950001-19005000	soft	2e-06	0.320159	0.041676	0.58677	0.051393
1	18977501	18982500	18955001-19010000	soft	0	0.168877	0.012771	0.786372	0.03198
1	18982501	18987500	18960001-19015000	soft	0	0.208968	0.020242	0.722191	0.048599
1	18987501	18992500	18965001-19020000	soft	0	0.219407	0.048693	0.634373	0.097528
1	18992501	18997500	18970001-19025000	linkedSoft	3e-06	0.374783	0.167286	0.347553	0.110376
1	18997501	19002500	18975001-19030000	linkedSoft	7e-06	0.782052	0.183271	0.032844	0.001826
1	19002501	19007500	18980001-19035000	linkedSoft	0	0.679289	0.315023	0.005107	0.000582
1	19007501	19012500	18985001-19040000	linkedSoft	0	0.72456	0.274226	0.001159	5.5e-05
1	19012501	19017500	18990001-19045000	linkedSoft	0	0.939959	0.058988	0.00105	3e-06
1	19017501	19022500	18995001-19050000	linkedSoft	0	0.772437	0.027065	0.199408	0.00109
1	19172501	19177500	19150001-19205000	soft	0	0.283004	0.022106	0.661898	0.032991
1	19177501	19182500	19155001-19210000	soft	4e-06	0.227338	0.054084	0.616836	0.101737
1	19182501	19187500	19160001-19215000	soft	3.7e-05	0.434634	0.02127	0.532985	0.011073
1	19187501	19192500	19165001-19220000	linkedSoft	9.3e-05	0.526693	0.089862	0.359121	0.024231
1	19267501	19272500	19245001-19300000	soft	0	0.256964	0.066823	0.543075	0.133138
1	19272501	19277500	19250001-19305000	soft	1.2e-05	0.348707	0.037972	0.574419	0.038889
1	19277501	19282500	19255001-19310000	soft	0.000238	0.462933	0.017806	0.504832	0.014191
1	19282501	19287500	19260001-19315000	linkedSoft	0.003828	0.564675	0.126177	0.265484	0.039836
1	19287501	19292500	19265001-19320000	linkedSoft	0.00873	0.371269	0.167024	0.329315	0.123662
1	19292501	19297500	19270001-19325000	linkedSoft	0.003444	0.435837	0.123167	0.360557	0.076995
1	19352501	19357500	19330001-19385000	soft	0	0.172835	0.022885	0.732648	0.071632
1	19357501	19362500	19335001-19390000	soft	4e-06	0.280461	0.039502	0.615729	0.064304
1	19362501	19367500	19340001-19395000	linkedSoft	0.000554	0.687573	0.050938	0.253583	0.007352
1	19482501	19487500	19460001-19515000	soft	0	0.097493	0.003239	0.867597	0.031671
1	19487501	19492500	19465001-19520000	soft	0	0.159	0.001795	0.827339	0.011867
1	19492501	19497500	19470001-19525000	linkedSoft	5.8e-05	0.915544	0.008935	0.075314	0.000149
1	19497501	19502500	19475001-19530000	linkedSoft	1.1e-05	0.961952	0.015535	0.022463	3.9e-05
1	19502501	19507500	19480001-19535000	linkedSoft	1e-05	0.917564	0.011448	0.070798	0.000179
1	19507501	19512500	19485001-19540000	linkedSoft	5.6e-05	0.890316	0.078943	0.030078	0.000606
1	19577501	19582500	19555001-19610000	linkedSoft	1e-06	0.970746	0.017824	0.011415	1.5e-05
1	19582501	19587500	19560001-19615000	linkedSoft	2.9e-05	0.806767	0.080018	0.111129	0.002058
1	19587501	19592500	19565001-19620000	soft	0	0.166875	0.004555	0.814645	0.013925
1	19592501	19597500	19570001-19625000	soft	0	0.139877	0.002412	0.843001	0.01471
1	19597501	19602500	19575001-19630000	soft	9.6e-05	0.334843	0.004812	0.649531	0.010718
1	19602501	19607500	19580001-19635000	linkedSoft	0.004382	0.706461	0.020589	0.261837	0.00673
1	19607501	19612500	19585001-19640000	linkedSoft	2.1e-05	0.918285	0.01992	0.061365	0.000409
1	19612501	19617500	19590001-19645000	linkedSoft	1e-06	0.916381	0.079962	0.003631	2.6e-05
1	19617501	19622500	19595001-19650000	linkedSoft	0	0.813059	0.182651	0.004122	0.000167
1	19622501	19627500	19600001-19655000	linkedSoft	1.1e-05	0.759336	0.222466	0.01638	0.001806
1	19627501	19632500	19605001-19660000	soft	3.1e-05	0.424345	0.064166	0.467602	0.043856
1	19632501	19637500	19610001-19665000	soft	5e-06	0.354405	0.070216	0.48577	0.089604
1	19637501	19642500	19615001-19670000	soft	1e-06	0.354236	0.128678	0.409058	0.108027
1	19642501	19647500	19620001-19675000	soft	1e-05	0.378764	0.009722	0.596829	0.014675
1	19647501	19652500	19625001-19680000	soft	8e-06	0.364298	0.048704	0.527088	0.059902
1	19652501	19657500	19630001-19685000	linkedSoft	4e-06	0.48569	0.093866	0.391545	0.028896
1	19657501	19662500	19635001-19690000	soft	0	0.417922	0.03666	0.521103	0.024315
1	19662501	19667500	19640001-19695000	soft	0	0.428662	0.076538	0.460469	0.034331
1	19932501	19937500	19910001-19965000	linkedSoft	0.000112	0.691294	0.03795	0.26713	0.003514
1	19937501	19942500	19915001-19970000	soft	1.7e-05	0.386546	0.025837	0.567814	0.019786
1	19942501	19947500	19920001-19975000	soft	0.00021	0.316257	0.049664	0.545647	0.088221
1	19947501	19952500	19925001-19980000	soft	0.000623	0.355039	0.015329	0.606198	0.02281
1	19952501	19957500	19930001-19985000	linkedSoft	0.000465	0.551462	0.076785	0.353311	0.017978
1	19957501	19962500	19935001-19990000	linkedSoft	6.9e-05	0.618371	0.049367	0.326238	0.005955
1	19962501	19967500	19940001-19995000	linkedSoft	2e-06	0.52838	0.062089	0.393715	0.015813
1	19967501	19972500	19945001-20000000	linkedSoft	3e-06	0.582693	0.071965	0.331492	0.013848
1	19972501	19977500	19950001-20005000	soft	0.00013	0.38002	0.128992	0.404116	0.086742
1	19977501	19982500	19955001-20010000	soft	0	0.103011	0.03772	0.63124	0.228029
1	19982501	19987500	19960001-20015000	soft	1e-06	0.26986	0.07427	0.535558	0.120311
1	19987501	19992500	19965001-20020000	soft	1.7e-05	0.37544	0.07897	0.462912	0.08266
1	19992501	19997500	19970001-20025000	linkedSoft	5e-06	0.487422	0.063819	0.409769	0.038985
1	19997501	20002500	19975001-20030000	linkedSoft	1e-06	0.829737	0.150069	0.019646	0.000547
1	20002501	20007500	19980001-20035000	linkedSoft	1e-06	0.67853	0.255753	0.05716	0.008556
1	20007501	20012500	19985001-20040000	linkedSoft	5e-06	0.434308	0.257462	0.218017	0.090208
1	20012501	20017500	19990001-20045000	linkedSoft	2e-06	0.386007	0.234831	0.263723	0.115438
1	20017501	20022500	19995001-20050000	soft	0	0.232211	0.013272	0.714476	0.040042
1	20022501	20027500	20000001-20055000	soft	0	0.262577	0.008299	0.70566	0.023464
1	20027501	20032500	20005001-20060000	linkedSoft	7e-06	0.490281	0.020028	0.478892	0.010793
1	20032501	20037500	20010001-20065000	soft	8.5e-05	0.400003	0.03898	0.520965	0.039967
1	20037501	20042500	20015001-20070000	soft	3.7e-05	0.250685	0.025005	0.667266	0.057007
1	20042501	20047500	20020001-20075000	linkedSoft	0.000485	0.436238	0.102016	0.405955	0.055307
1	20047501	20052500	20025001-20080000	linkedSoft	0	0.453095	0.222387	0.245601	0.078916
1	20052501	20057500	20030001-20085000	linkedSoft	0	0.674731	0.314545	0.009465	0.001259
1	20117501	20122500	20095001-20150000	linkedSoft	8e-06	0.74851	0.194486	0.0547	0.002296
1	20122501	20127500	20100001-20155000	linkedSoft	0.000706	0.547209	0.230016	0.195824	0.026244
1	20127501	20132500	20105001-20160000	soft	0.001778	0.310924	0.199833	0.316859	0.170606
1	20187501	20192500	20165001-20220000	linkedSoft	0.000536	0.73745	0.134114	0.122732	0.005168
1	20192501	20197500	20170001-20225000	soft	0.020407	0.465851	0.018991	0.473963	0.020788
1	20197501	20202500	20175001-20230000	soft	0.004514	0.44929	0.005665	0.531052	0.009479
1	20202501	20207500	20180001-20235000	soft	0.003438	0.460127	0.006517	0.519317	0.010601
1	20207501	20212500	20185001-20240000	linkedSoft	0.034573	0.686002	0.004297	0.273451	0.001676
1	20212501	20217500	20190001-20245000	linkedSoft	0.000416	0.68252	0.003829	0.312622	0.000614
1	20217501	20222500	20195001-20250000	linkedSoft	0.000835	0.587846	0.030763	0.373941	0.006616
1	20222501	20227500	20200001-20255000	linkedSoft	0.000118	0.610601	0.182339	0.189611	0.017331
1	20227501	20232500	20205001-20260000	linkedSoft	0.000375	0.366899	0.231047	0.285514	0.116165
1	20232501	20237500	20210001-20265000	linkedSoft	0.000828	0.516616	0.092751	0.361254	0.028552
1	20237501	20242500	20215001-20270000	linkedSoft	0.000313	0.834542	0.083443	0.080291	0.001411
1	20242501	20247500	20220001-20275000	linkedSoft	0.000412	0.789673	0.195447	0.01383	0.000637
1	20247501	20252500	20225001-20280000	linkedSoft	0.000415	0.860619	0.101149	0.036998	0.000819
1	20252501	20257500	20230001-20285000	soft	0.000211	0.465783	0.031689	0.485187	0.01713
1	20257501	20262500	20235001-20290000	linkedSoft	0.000296	0.582986	0.010414	0.40371	0.002593
1	20262501	20267500	20240001-20295000	linkedSoft	3.5e-05	0.466357	0.05958	0.448255	0.025773
1	20267501	20272500	20245001-20300000	linkedSoft	3.6e-05	0.535061	0.089287	0.354873	0.020743
1	20272501	20277500	20250001-20305000	linkedSoft	0.001686	0.433689	0.178813	0.312215	0.073597
1	20277501	20282500	20255001-20310000	linkedSoft	0.000453	0.665162	0.311637	0.020374	0.002374
1	20282501	20287500	20260001-20315000	linkedSoft	0.000809	0.320429	0.206765	0.319899	0.152097
1	20287501	20292500	20265001-20320000	soft	0.002021	0.430281	0.05168	0.478656	0.037362
1	20292501	20297500	20270001-20325000	soft	0.002713	0.316974	0.170605	0.352601	0.157107
1	20297501	20302500	20275001-20330000	soft	0.001377	0.313633	0.192126	0.331961	0.160902
1	20302501	20307500	20280001-20335000	soft	0.000178	0.247642	0.145011	0.395331	0.211837
1	20307501	20312500	20285001-20340000	soft	0.000298	0.178114	0.055109	0.568736	0.197743
1	20312501	20317500	20290001-20345000	linkedSoft	0.035832	0.564439	0.163475	0.195101	0.041154
1	20317501	20322500	20295001-20350000	linkedSoft	0.009564	0.665755	0.035355	0.274795	0.014532
1	20322501	20327500	20300001-20355000	linkedSoft	0.002454	0.795762	0.150702	0.047602	0.00348
1	20327501	20332500	20305001-20360000	linkedSoft	0.000847	0.821914	0.14696	0.028556	0.001723
1	20332501	20337500	20310001-20365000	soft	0.020504	0.319459	0.032965	0.58506	0.042013
1	20337501	20342500	20315001-20370000	soft	0.148428	0.318498	0.037968	0.469406	0.0257
1	20342501	20347500	20320001-20375000	linkedSoft	0.095609	0.5718	0.12578	0.19	0.01681
1	20347501	20352500	20325001-20380000	linkedSoft	0.004254	0.789613	0.191075	0.014292	0.000765
1	20352501	20357500	20330001-20385000	linkedSoft	0.000781	0.768216	0.189246	0.038969	0.002787
1	20357501	20362500	20335001-20390000	linkedSoft	0.003582	0.60589	0.089418	0.287318	0.013792
1	20362501	20367500	20340001-20395000	soft	0.005706	0.28503	0.078784	0.525516	0.104964
1	20367501	20372500	20345001-20400000	soft	0.001657	0.175868	0.03194	0.695681	0.094854
1	20372501	20377500	20350001-20405000	linkedSoft	0.009904	0.660952	0.152513	0.165385	0.011247
1	20377501	20382500	20355001-20410000	linkedSoft	0.049698	0.529015	0.079718	0.314659	0.02691
1	20382501	20387500	20360001-20415000	linkedSoft	0.169364	0.624105	0.013409	0.191307	0.001814
1	20387501	20392500	20365001-20420000	linkedSoft	0.012719	0.639919	0.026695	0.314903	0.005763
1	20392501	20397500	20370001-20425000	linkedSoft	0.001411	0.470258	0.053811	0.442507	0.032013
1	20397501	20402500	20375001-20430000	soft	0.000236	0.386581	0.039784	0.535652	0.037747
1	20402501	20407500	20380001-20435000	linkedSoft	0.006597	0.506248	0.04816	0.418847	0.020149
1	20407501	20412500	20385001-20440000	soft	0.001117	0.36389	0.052212	0.543189	0.039591
1	20412501	20417500	20390001-20445000	soft	0.000211	0.232521	0.030753	0.657976	0.078538
1	20417501	20422500	20395001-20450000	linkedSoft	0.047734	0.539484	0.164322	0.213246	0.035214
1	20422501	20427500	20400001-20455000	linkedSoft	0.044979	0.489248	0.078864	0.347445	0.039465
1	20427501	20432500	20405001-20460000	linkedSoft	0.001235	0.344848	0.20167	0.287679	0.164568
1	20432501	20437500	20410001-20465000	linkedSoft	0.000165	0.442788	0.145444	0.330979	0.080624
1	20437501	20442500	20415001-20470000	linkedSoft	0.002207	0.4804	0.183374	0.279262	0.054757
1	20442501	20447500	20420001-20475000	linkedSoft	0.000916	0.355964	0.18296	0.340141	0.120018
1	20447501	20452500	20425001-20480000	soft	0.000148	0.339066	0.120989	0.441936	0.097861
1	20452501	20457500	20430001-20485000	soft	0.001545	0.293708	0.145726	0.391835	0.167186
1	20457501	20462500	20435001-20490000	soft	0.001724	0.275373	0.165147	0.365119	0.192637
1	20462501	20467500	20440001-20495000	linkedSoft	0.009098	0.34809	0.174252	0.328184	0.140375
1	20467501	20472500	20445001-20500000	linkedSoft	0.00069	0.407511	0.105794	0.402756	0.083248
1	20472501	20477500	20450001-20505000	soft	0.000284	0.35343	0.144565	0.372885	0.128836
1	20477501	20482500	20455001-20510000	linkedSoft	0.000138	0.518334	0.08706	0.372518	0.021949
1	20482501	20487500	20460001-20515000	linkedSoft	0.000532	0.402839	0.229393	0.277157	0.090079
1	20487501	20492500	20465001-20520000	linkedSoft	0.000963	0.514324	0.124035	0.323367	0.037311
1	20492501	20497500	20470001-20525000	linkedSoft	0.001657	0.369514	0.205805	0.281626	0.141399
1	20497501	20502500	20475001-20530000	soft	5.7e-05	0.281529	0.15419	0.351824	0.2124
1	20502501	20507500	20480001-20535000	soft	0.00015	0.390737	0.079037	0.469792	0.060284
1	20507501	20512500	20485001-20540000	soft	1.2e-05	0.099392	0.022054	0.799725	0.078817
1	20512501	20517500	20490001-20545000	soft	1.7e-05	0.246946	0.083342	0.556984	0.112711
1	20517501	20522500	20495001-20550000	soft	0.000274	0.323438	0.113497	0.468459	0.094331
1	20522501	20527500	20500001-20555000	soft	0.00093	0.312003	0.193659	0.337559	0.15585
1	20527501	20532500	20505001-20560000	linkedSoft	0.000495	0.585531	0.015282	0.392111	0.006582
1	20532501	20537500	20510001-20565000	linkedSoft	5e-06	0.920866	0.072265	0.006794	6.9e-05
1	20537501	20542500	20515001-20570000	linkedSoft	0.003791	0.916188	0.044866	0.034904	0.000251
1	20542501	20547500	20520001-20575000	soft	0.000604	0.254083	0.007166	0.722044	0.016103
1	20547501	20552500	20525001-20580000	soft	7.4e-05	0.32334	0.001401	0.673405	0.001779
2	67501	72500	45001-100000	linkedSoft	0.001538	0.414112	0.087177	0.398435	0.098737
2	72501	77500	50001-105000	soft	0.015704	0.365768	0.079944	0.428008	0.110576
2	77501	82500	55001-110000	linkedSoft	0.001149	0.490601	0.016189	0.47588	0.016181
2	82501	87500	60001-115000	linkedSoft	0.002095	0.482305	0.045809	0.427418	0.042373
2	87501	92500	65001-120000	linkedSoft	0.001299	0.385784	0.11789	0.376423	0.118604
2	92501	97500	70001-125000	linkedSoft	0.006626	0.672962	0.102455	0.19665	0.021306
2	97501	102500	75001-130000	soft	0.001307	0.428883	0.038099	0.472245	0.059467
2	102501	107500	80001-135000	soft	0.002001	0.112437	0.003029	0.860185	0.022349
2	107501	112500	85001-140000	soft	0.026858	0.454104	0.033443	0.457589	0.028005
2	112501	117500	90001-145000	linkedSoft	0.014732	0.531549	0.057679	0.367244	0.028796
2	117501	122500	95001-150000	linkedSoft	0.015141	0.555508	0.107627	0.288188	0.033536
2	122501	127500	100001-155000	linkedSoft	0.003732	0.738341	0.12507	0.124986	0.007871
2	127501	132500	105001-160000	linkedSoft	0	0.86576	0.124604	0.009454	0.000182
2	132501	137500	110001-165000	soft	3e-06	0.316443	0.014209	0.635811	0.033534
2	137501	142500	115001-170000	linkedSoft	5.6e-05	0.750656	0.02027	0.227444	0.001575
2	142501	147500	120001-175000	linkedSoft	3.2e-05	0.633238	0.125182	0.227389	0.014158
2	147501	152500	125001-180000	linkedSoft	5.7e-05	0.741638	0.151473	0.100275	0.006557
2	152501	157500	130001-185000	soft	5e-06	0.343051	0.025538	0.592189	0.039217
2	157501	162500	135001-190000	linkedSoft	6.9e-05	0.606026	0.103609	0.268196	0.022101
2	162501	167500	140001-195000	linkedSoft	1.8e-05	0.383836	0.212411	0.276327	0.127408
2	167501	172500	145001-200000	soft	3e-06	0.354978	0.087404	0.416324	0.14129
2	172501	177500	150001-205000	linkedSoft	0	0.856681	0.13834	0.004899	7.9e-05
2	232501	237500	210001-265000	linkedSoft	0.000272	0.495515	0.229967	0.216149	0.058097
2	237501	242500	215001-270000	linkedSoft	1e-05	0.540567	0.21478	0.200836	0.043807
2	242501	247500	220001-275000	linkedSoft	3e-06	0.419307	0.132561	0.365752	0.082377
2	247501	252500	225001-280000	soft	0.001127	0.36964	0.055034	0.53137	0.042831
2	307501	312500	285001-340000	linkedSoft	0.004367	0.5457	0.329737	0.096744	0.023451
2	312501	317500	290001-345000	linkedSoft	0.003613	0.39647	0.160414	0.348531	0.090972
2	317501	322500	295001-350000	linkedSoft	0.001319	0.804067	0.125167	0.067122	0.002325
2	322501	327500	300001-355000	soft	0.00019	0.358964	0.009423	0.615896	0.015528
2	327501	332500	305001-360000	soft	3e-06	0.15446	0.007699	0.78788	0.049958
2	332501	337500	310001-365000	soft	7.9e-05	0.251711	0.065146	0.530544	0.152519
2	337501	342500	315001-370000	soft	0.00341	0.408607	0.091249	0.408616	0.088117
2	342501	347500	320001-375000	linkedSoft	0.000528	0.539818	0.038923	0.39801	0.022721
2	347501	352500	325001-380000	soft	8.6e-05	0.447493	0.021212	0.511318	0.019891
2	352501	357500	330001-385000	linkedSoft	0.00099	0.633285	0.223799	0.121301	0.020625
2	357501	362500	335001-390000	linkedSoft	0.00121	0.419034	0.228105	0.266762	0.084889
2	362501	367500	340001-395000	soft	0.000534	0.374554	0.157158	0.376276	0.091477
2	367501	372500	345001-400000	soft	9.6e-05	0.349375	0.071753	0.515892	0.062884
2	372501	377500	350001-405000	soft	0.000404	0.295351	0.101346	0.475637	0.127263
2	432501	437500	410001-465000	soft	1.9e-05	0.370231	0.018298	0.581617	0.029834
2	437501	442500	415001-470000	soft	1e-06	0.287204	0.013572	0.66394	0.035283
2	442501	447500	420001-475000	soft	2e-06	0.331921	0.019377	0.617477	0.031223
2	447501	452500	425001-480000	soft	0	0.196874	0.005733	0.768624	0.028769
2	452501	457500	430001-485000	soft	2e-05	0.42517	0.060807	0.459948	0.054054
2	457501	462500	435001-490000	linkedSoft	1.2e-05	0.560914	0.054836	0.361085	0.023153
2	462501	467500	440001-495000	linkedSoft	8.2e-05	0.774094	0.013317	0.211181	0.001326
2	467501	472500	445001-500000	linkedSoft	0.005348	0.700895	0.034567	0.254132	0.005059
2	472501	477500	450001-505000	soft	0.000692	0.397114	0.114208	0.399477	0.088509
2	477501	482500	455001-510000	soft	0.001457	0.35167	0.127098	0.37121	0.148564
2	482501	487500	460001-515000	soft	0.000994	0.266899	0.117003	0.421893	0.19321
2	487501	492500	465001-520000	soft	0.000668	0.402074	0.019969	0.549858	0.027432
2	492501	497500	470001-525000	linkedSoft	0.032643	0.750269	0.052949	0.158954	0.005185
2	497501	502500	475001-530000	linkedSoft	0.00094	0.729304	0.185648	0.076269	0.007838
2	502501	507500	480001-535000	linkedSoft	8e-06	0.510047	0.162164	0.266334	0.061448
2	507501	512500	485001-540000	linkedSoft	5e-06	0.644351	0.295983	0.049505	0.010156
2	512501	517500	490001-545000	linkedSoft	0.000286	0.416462	0.127458	0.381805	0.07399
2	517501	522500	495001-550000	soft	2e-06	0.398201	0.037561	0.531192	0.033044
2	522501	527500	500001-555000	soft	0	0.364501	0.020213	0.591024	0.024262
2	527501	532500	505001-560000	soft	0	0.285961	0.026633	0.624083	0.063322
2	532501	537500	510001-565000	linkedSoft	0	0.575953	0.032767	0.383006	0.008274
2	537501	542500	515001-570000	linkedSoft	0	0.844861	0.022653	0.131991	0.000495
2	542501	547500	520001-575000	linkedSoft	1e-06	0.925511	0.043922	0.030433	0.000134
2	547501	552500	525001-580000	linkedSoft	0	0.841314	0.092796	0.064931	0.00096
2	552501	557500	530001-585000	linkedSoft	1e-06	0.637452	0.105018	0.246175	0.011354
2	557501	562500	535001-590000	soft	0	0.184279	0.007987	0.77457	0.033162
2	562501	567500	540001-595000	soft	0.000128	0.331828	0.027831	0.591395	0.048818
2	567501	572500	545001-600000	linkedSoft	0.000731	0.72725	0.049014	0.213197	0.009807
2	572501	577500	550001-605000	linkedSoft	0.000134	0.817187	0.100669	0.077396	0.004614
2	577501	582500	555001-610000	linkedSoft	2e-05	0.800273	0.181973	0.016917	0.000817
2	582501	587500	560001-615000	linkedSoft	8e-06	0.796516	0.115874	0.084255	0.003348
2	587501	592500	565001-620000	soft	0.033529	0.383624	0.034083	0.49059	0.058174
2	592501	597500	570001-625000	linkedSoft	0.010384	0.329921	0.167666	0.323961	0.168068
2	597501	602500	575001-630000	soft	0.003839	0.36578	0.063966	0.465153	0.101263
2	602501	607500	580001-635000	soft	0.000518	0.33654	0.073625	0.463845	0.125472
2	607501	612500	585001-640000	linkedSoft	0.003636	0.64745	0.116181	0.215614	0.017119
2	612501	617500	590001-645000	linkedSoft	0.036834	0.366807	0.126745	0.340706	0.128908
2	617501	622500	595001-650000	linkedSoft	0.025442	0.388675	0.16966	0.299379	0.116843
2	622501	627500	600001-655000	linkedSoft	0.023062	0.606007	0.328719	0.033719	0.008493
2	627501	632500	605001-660000	linkedSoft	0.003067	0.476502	0.103844	0.360305	0.056282
2	632501	637500	610001-665000	linkedSoft	0.003056	0.474755	0.182318	0.269011	0.070859
2	637501	642500	615001-670000	linkedSoft	0.000365	0.507138	0.091262	0.363081	0.038153
2	702501	707500	680001-735000	soft	0.00016	0.437901	0.013696	0.538793	0.00945
2	707501	712500	685001-740000	linkedSoft	2e-05	0.644381	0.020319	0.329953	0.005327
2	832501	837500	810001-865000	soft	3e-06	0.33033	0.075149	0.482502	0.112016
2	837501	842500	815001-870000	linkedSoft	0	0.738513	0.038257	0.2185	0.00473
2	842501	847500	820001-875000	linkedSoft	0	0.743041	0.03442	0.218601	0.003938
2	847501	852500	825001-880000	linkedSoft	0	0.713712	0.256977	0.025988	0.003323
2	852501	857500	830001-885000	linkedSoft	3e-06	0.735678	0.256853	0.007101	0.000365
2	857501	862500	835001-890000	linkedSoft	0.005754	0.657938	0.213436	0.106395	0.016478
2	862501	867500	840001-895000	soft	2.3e-05	0.048274	0.00981	0.825868	0.116025
2	867501	872500	845001-900000	soft	4e-06	0.055608	0.007917	0.837694	0.098779
2	872501	877500	850001-905000	linkedSoft	9e-05	0.453943	0.173481	0.31926	0.053225
2	877501	882500	855001-910000	linkedSoft	0.00048	0.871984	0.123437	0.004043	5.5e-05
2	882501	887500	860001-915000	linkedSoft	1e-05	0.96853	0.030608	0.000852	1e-06
2	887501	892500	865001-920000	linkedSoft	1e-06	0.938959	0.060472	0.000568	1e-06
2	892501	897500	870001-925000	soft	0.00054	0.385839	0.004825	0.603622	0.005175
2	897501	902500	875001-930000	soft	1e-06	0.066719	0.000381	0.930053	0.002846
2	902501	907500	880001-935000	soft	0	0.136634	0.005668	0.817308	0.04039
2	907501	912500	885001-940000	linkedSoft	4.2e-05	0.752403	0.0056	0.240982	0.000973
2	912501	917500	890001-945000	linkedSoft	2.3e-05	0.921466	0.032566	0.045332	0.000613
2	917501	922500	895001-950000	linkedSoft	0.00011	0.804122	0.067725	0.124452	0.003592
2	922501	927500	900001-955000	linkedSoft	4.3e-05	0.6849	0.148533	0.156415	0.01011
2	927501	932500	905001-960000	soft	0.000822	0.462699	0.004749	0.527146	0.004584
2	932501	937500	910001-965000	linkedSoft	0.131096	0.583117	0.007787	0.275746	0.002255
2	937501	942500	915001-970000	linkedSoft	0.025261	0.59059	0.018165	0.359393	0.006591
2	942501	947500	920001-975000	linkedSoft	0.007446	0.687685	0.004735	0.299248	0.000886
2	947501	952500	925001-980000	linkedSoft	0	0.51243	0.389977	0.065133	0.03246
2	952501	957500	930001-985000	linkedSoft	2e-06	0.66445	0.298541	0.030423	0.006584
2	957501	962500	935001-990000	linkedSoft	2e-06	0.689709	0.30825	0.001825	0.000214
2	962501	967500	940001-995000	linkedSoft	2e-06	0.695806	0.197104	0.098081	0.009007
2	967501	972500	945001-1000000	linkedSoft	4.4e-05	0.579534	0.131549	0.257802	0.031071
2	972501	977500	950001-1005000	soft	0	0.162065	0.003785	0.81633	0.017819
2	977501	982500	955001-1010000	soft	1e-06	0.27955	0.003091	0.710577	0.00678
2	982501	987500	960001-1015000	soft	9e-06	0.471209	0.029028	0.482639	0.017116
2	987501	992500	965001-1020000	linkedSoft	0.000225	0.673592	0.029908	0.291048	0.005227
2	992501	997500	970001-1025000	linkedSoft	0.000133	0.723465	0.220848	0.051305	0.00425
2	997501	1002500	975001-1030000	linkedSoft	1.8e-05	0.798809	0.065489	0.133524	0.00216
2	1002501	1007500	980001-1035000	linkedSoft	0.000277	0.573391	0.066525	0.343019	0.016788
2	1007501	1012500	985001-1040000	soft	2.3e-05	0.233533	0.054861	0.617306	0.094276
2	1012501	1017500	990001-1045000	soft	0.000207	0.466404	0.029197	0.484343	0.019849
2	1017501	1022500	995001-1050000	linkedSoft	4e-06	0.413668	0.144525	0.331493	0.11031
2	1022501	1027500	1000001-1055000	linkedSoft	0.000121	0.458086	0.081042	0.399534	0.061217
2	1027501	1032500	1005001-1060000	linkedSoft	4e-06	0.516049	0.243753	0.181152	0.059042
2	1032501	1037500	1010001-1065000	linkedSoft	2e-06	0.476626	0.047148	0.456285	0.019939
2	1037501	1042500	1015001-1070000	soft	0.000157	0.305755	0.177082	0.365716	0.151289
2	1042501	1047500	1020001-1075000	soft	0	0.187478	0.069661	0.595664	0.147196
2	1047501	1052500	1025001-1080000	soft	0	0.270423	0.033075	0.644147	0.052356
2	1052501	1057500	1030001-1085000	linkedSoft	4e-06	0.707144	0.280969	0.01086	0.001023
2	1057501	1062500	1035001-1090000	linkedSoft	0	0.768991	0.227133	0.003702	0.000174
2	1062501	1067500	1040001-1095000	linkedSoft	0	0.770307	0.156125	0.068522	0.005046
2	1067501	1072500	1045001-1100000	linkedSoft	0	0.857558	0.132987	0.009321	0.000133
2	1072501	1077500	1050001-1105000	linkedSoft	0.000224	0.826875	0.153887	0.01871	0.000305
2	1077501	1082500	1055001-1110000	soft	0.001881	0.259002	0.026434	0.650184	0.062499
2	1082501	1087500	1060001-1115000	soft	1.5e-05	0.062726	0.005023	0.881128	0.051108
2	1087501	1092500	1065001-1120000	soft	2e-06	0.150462	0.015472	0.749816	0.084248
2	1092501	1097500	1070001-1125000	linkedSoft	3e-06	0.923778	0.051078	0.025009	0.000132
2	1097501	1102500	1075001-1130000	linkedSoft	1.8e-05	0.938049	0.049276	0.012611	4.5e-05
2	1102501	1107500	1080001-1135000	linkedSoft	5e-06	0.608773	0.010032	0.378968	0.002222
2	1162501	1167500	1140001-1195000	linkedSoft	8e-06	0.659601	0.010449	0.32837	0.001572
2	1167501	1172500	1145001-1200000	soft	4e-06	0.440823	0.015463	0.533647	0.010063
2	1172501	1177500	1150001-1205000	soft	1e-05	0.205018	0.087984	0.521385	0.185604
2	1177501	1182500	1155001-1210000	soft	1.8e-05	0.35055	0.038065	0.566614	0.044753
2	1182501	1187500	1160001-1215000	soft	6e-06	0.318966	0.039991	0.586294	0.054743
2	1187501	1192500	1165001-1220000	linkedSoft	0.00317	0.57725	0.112665	0.279997	0.026919
2	1192501	1197500	1170001-1225000	linkedSoft	0.00053	0.515982	0.306909	0.137975	0.038603
2	1197501	1202500	1175001-1230000	linkedSoft	5.6e-05	0.497935	0.18497	0.263137	0.053902
2	1202501	1207500	1180001-1235000	linkedSoft	0	0.508347	0.087082	0.371638	0.032933
2	1207501	1212500	1185001-1240000	linkedSoft	0	0.838185	0.07877	0.081099	0.001946
2	1212501	1217500	1190001-1245000	linkedSoft	1e-06	0.728571	0.043544	0.221746	0.006138
2	1217501	1222500	1195001-1250000	linkedSoft	3e-06	0.611058	0.038007	0.34337	0.007562
2	1222501	1227500	1200001-1255000	soft	0	0.452646	0.005581	0.539544	0.002229
2	1227501	1232500	1205001-1260000	soft	0	0.223787	0.00683	0.757888	0.011494
2	1232501	1237500	1210001-1265000	soft	4e-06	0.464775	0.031714	0.493454	0.010054
2	1237501	1242500	1215001-1270000	linkedSoft	0.000192	0.724075	0.162876	0.106014	0.006844
2	1242501	1247500	1220001-1275000	linkedSoft	2.1e-05	0.502263	0.009245	0.476936	0.011536
2	1247501	1252500	1225001-1280000	linkedSoft	1e-06	0.556167	0.017512	0.418529	0.007792
2	1252501	1257500	1230001-1285000	linkedSoft	4e-06	0.743168	0.034968	0.217358	0.004502
2	1257501	1262500	1235001-1290000	linkedSoft	0.002703	0.584355	0.027017	0.370325	0.015601
2	1262501	1267500	1240001-1295000	linkedSoft	0.002223	0.844862	0.069342	0.081577	0.001995
2	1267501	1272500	1245001-1300000	linkedSoft	0.001116	0.750217	0.04463	0.199888	0.004149
2	1272501	1277500	1250001-1305000	soft	0.041952	0.411177	0.061738	0.418892	0.066241
2	1277501	1282500	1255001-1310000	soft	0.02664	0.367701	0.117927	0.373048	0.114683
2	1282501	1287500	1260001-1315000	linkedSoft	0.000288	0.79826	0.159822	0.039379	0.002251
2	1287501	1292500	1265001-1320000	linkedSoft	0	0.910868	0.088617	0.000509	6e-06
2	1292501	1297500	1270001-1325000	linkedSoft	9e-06	0.567108	0.010987	0.41821	0.003686
2	1297501	1302500	1275001-1330000	linkedSoft	8e-06	0.77231	0.008616	0.218459	0.000606
2	1302501	1307500	1280001-1335000	soft	6e-06	0.455882	0.014038	0.522978	0.007096
2	1307501	1312500	1285001-1340000	soft	0	0.200185	0.001327	0.792745	0.005743
2	1312501	1317500	1290001-1345000	soft	0	0.155414	0.000767	0.837754	0.006065
2	1317501	1322500	1295001-1350000	linkedSoft	0.000112	0.757559	0.005698	0.235935	0.000696
2	1322501	1327500	1300001-1355000	linkedSoft	1.2e-05	0.897683	0.038609	0.063049	0.000648
2	1327501	1332500	1305001-1360000	linkedSoft	7e-06	0.919048	0.014848	0.065909	0.000188
2	1332501	1337500	1310001-1365000	linkedSoft	0	0.922978	0.073096	0.003904	2.3e-05
2	1337501	1342500	1315001-1370000	linkedSoft	0	0.901326	0.047068	0.051405	0.000201
2	1342501	1347500	1320001-1375000	linkedSoft	0.000283	0.646802	0.073593	0.264608	0.014714
2	1347501	1352500	1325001-1380000	linkedSoft	1e-06	0.540819	0.196306	0.219645	0.043228
2	1352501	1357500	1330001-1385000	linkedSoft	1e-06	0.650279	0.028911	0.314805	0.006005
2	1357501	1362500	1335001-1390000	linkedSoft	0	0.623611	0.039028	0.33238	0.004981
2	1362501	1367500	1340001-1395000	linkedSoft	0	0.636058	0.078932	0.273338	0.011673
2	1367501	1372500	1345001-1400000	soft	0	0.420394	0.06277	0.45406	0.062775
2	1372501	1377500	1350001-1405000	linkedSoft	2e-06	0.629324	0.288066	0.074209	0.008399
2	1377501	1382500	1355001-1410000	linkedSoft	3.8e-05	0.763041	0.034428	0.200391	0.002102
2	1382501	1387500	1360001-1415000	soft	0	0.276503	0.032093	0.637128	0.054276
2	1387501	1392500	1365001-1420000	soft	0	0.247593	0.080563	0.562548	0.109296
2	1392501	1397500	1370001-1425000	linkedSoft	0	0.808994	0.138522	0.0507	0.001784
2	1397501	1402500	1375001-1430000	linkedSoft	0	0.646142	0.091762	0.238801	0.023295
2	1402501	1407500	1380001-1435000	linkedSoft	0	0.884344	0.113567	0.002063	2.6e-05
2	1407501	1412500	1385001-1440000	linkedSoft	0	0.872767	0.12627	0.000957	5e-06
2	1412501	1417500	1390001-1445000	linkedSoft	3e-06	0.553245	0.070102	0.359914	0.016736
2	1417501	1422500	1395001-1450000	soft	1e-06	0.083422	0.005967	0.848749	0.061861
2	1422501	1427500	1400001-1455000	soft	3.1e-05	0.291298	0.009236	0.676539	0.022897
2	1427501	1432500	1405001-1460000	linkedSoft	0.000773	0.64693	0.042462	0.302906	0.006929
2	1432501	1437500	1410001-1465000	linkedSoft	0.000183	0.502902	0.041603	0.428251	0.027061
2	1437501	1442500	1415001-1470000	linkedSoft	4.4e-05	0.776884	0.024237	0.196559	0.002275
2	1442501	1447500	1420001-1475000	linkedSoft	2e-06	0.917587	0.061475	0.02067	0.000267
2	1447501	1452500	1425001-1480000	linkedSoft	0.089818	0.582968	0.027765	0.289538	0.009912
2	1452501	1457500	1430001-1485000	soft	0.023734	0.448958	0.018674	0.494211	0.014423
2	1457501	1462500	1435001-1490000	soft	0.017956	0.442725	0.0033	0.532797	0.003222
2	1647501	1652500	1625001-1680000	linkedSoft	1e-06	0.568823	0.430276	0.000831	6.8e-05
2	1652501	1657500	1630001-1685000	linkedSoft	3.8e-05	0.629117	0.356969	0.011872	0.002003
2	1657501	1662500	1635001-1690000	linkedSoft	4.7e-05	0.41438	0.255264	0.213903	0.116405
2	1662501	1667500	1640001-1695000	linkedSoft	0.000336	0.488667	0.088342	0.366058	0.056597
2	1667501	1672500	1645001-1700000	soft	0.000268	0.44194	0.063894	0.459634	0.034264
2	1672501	1677500	1650001-1705000	linkedSoft	0.001446	0.752623	0.163305	0.078343	0.004282
2	1677501	1682500	1655001-1710000	linkedSoft	6.9e-05	0.661163	0.33653	0.001994	0.000244
2	1682501	1687500	1660001-1715000	linkedSoft	0.000674	0.723109	0.270846	0.005079	0.000291
2	1687501	1692500	1665001-1720000	linkedSoft	0.002353	0.779448	0.095033	0.119449	0.003717
2	1692501	1697500	1670001-1725000	soft	4e-05	0.222242	0.002955	0.766964	0.007799
2	1697501	1702500	1675001-1730000	soft	2.7e-05	0.17797	0.002648	0.807629	0.011726
2	1702501	1707500	1680001-1735000	soft	0.001001	0.373921	0.016026	0.587642	0.021411
2	1707501	1712500	1685001-1740000	linkedSoft	0.002359	0.680284	0.009714	0.304938	0.002706
2	1712501	1717500	1690001-1745000	linkedSoft	0.000107	0.820823	0.004089	0.174656	0.000324
2	1717501	1722500	1695001-1750000	linkedSoft	0.000319	0.85098	0.0129	0.135413	0.000389
2	1722501	1727500	1700001-1755000	linkedSoft	6.8e-05	0.49179	0.071381	0.399625	0.037135
2	1727501	1732500	1705001-1760000	linkedSoft	0.000315	0.595039	0.093421	0.286192	0.025033
[truncated: 29,791 more rows]
