# Supplementary material for: Adaptive and maladaptive introgression in grapevine domestication
Source: Proc Natl Acad Sci U S A. 2023 Jun 5;120(24):e2222041120. doi: 10.1073/pnas.2222041120 (PMC10268302; doi:10.1073/pnas.2222041120)
Supplement: Supplementary file 4 — Dataset S03 (XLSX) [file pnas.2222041120.sd03.xlsx]

## Sheet: Sheet1
Dataset S3. Prediction of introgressed regions between EU and wine population by Filet. Class 1 means introgression from EU to wine population, and class 2 indicates the opposite.
chromosome	start	end	class	no	mig21	mig12
1	480000	490000	1	0.033693	0.72566	0.240647
1	940000	950000	2	0.0160945	0.420676	0.563229
1	1230000	1240000	1	0.036943	0.593271	0.369786
1	1240000	1250000	1	0.04657	0.599785	0.353645
1	1270000	1280000	1	0.0495426	0.66916	0.281298
1	1400000	1410000	1	0.0486755	0.621197	0.330128
1	1700000	1710000	1	0.0484432	0.616072	0.335485
1	1740000	1750000	1	0.0474183	0.806885	0.145696
1	2040000	2050000	1	0.0306259	0.7183	0.251074
1	2060000	2070000	1	0.0445976	0.601597	0.353805
1	2150000	2160000	1	0.0381088	0.688171	0.27372
1	2330000	2340000	1	0.0448498	0.544089	0.411061
1	2650000	2660000	1	0.0477195	0.816322	0.135958
1	2820000	2830000	1	0.0233255	0.578639	0.398035
1	3360000	3370000	1	0.0257996	0.516511	0.45769
1	5640000	5650000	1	0.037896	0.907038	0.0550659
1	6870000	6880000	1	0.040626	0.622273	0.337101
1	8770000	8780000	2	0.0234263	0.475281	0.501292
1	9530000	9540000	1	0.0432181	0.703614	0.253168
1	14030000	14040000	1	0.0375462	0.632894	0.32956
1	19670000	19680000	1	0.0206228	0.675765	0.303612
1	19740000	19750000	1	0.0486193	0.65962	0.291761
2	30000	40000	1	0.0451592	0.826305	0.128536
2	6830000	6840000	1	0.0464718	0.63994	0.313589
2	6970000	6980000	1	0.0483797	0.6542	0.29742
2	10700000	10710000	1	0.035991	0.545974	0.418035
2	12920000	12930000	1	0.0469437	0.847864	0.105193
2	14450000	14460000	1	0.00984234	0.709377	0.280781
2	17890000	17900000	1	0.036371	0.69557	0.268059
2	18570000	18580000	1	0.0287272	0.579838	0.391434
2	18640000	18650000	1	0.0413716	0.520865	0.437763
2	18660000	18670000	2	0.0422676	0.370707	0.587025
2	20120000	20130000	1	0.0218918	0.716641	0.261468
3	3980000	3990000	2	0.0434894	0.450033	0.506478
3	4210000	4220000	1	0.0491783	0.833806	0.117016
3	4290000	4300000	1	0.0346172	0.501398	0.463985
3	4510000	4520000	1	0.0410842	0.661749	0.297167
3	4520000	4530000	1	0.0485824	0.580913	0.370505
3	4530000	4540000	1	0.0493672	0.680437	0.270195
3	4910000	4920000	1	0.0209316	0.620156	0.358912
3	5390000	5400000	1	0.0418328	0.562342	0.395825
3	5960000	5970000	1	0.0389402	0.745286	0.215774
3	5970000	5980000	1	0.0229671	0.70307	0.273963
3	5980000	5990000	1	0.0457436	0.658341	0.295916
3	6490000	6500000	1	0.0423318	0.555578	0.40209
3	6640000	6650000	1	0.0485868	0.676607	0.274806
3	6660000	6670000	1	0.0434052	0.777251	0.179344
3	6830000	6840000	1	0.0489896	0.706272	0.244739
3	6950000	6960000	1	0.0484863	0.588446	0.363068
3	7490000	7500000	1	0.037558	0.670849	0.291593
3	7730000	7740000	1	0.0216698	0.691145	0.287185
3	7800000	7810000	1	0.0155663	0.778753	0.205681
3	8300000	8310000	1	0.0417587	0.73698	0.221261
3	8940000	8950000	1	0.0404491	0.797055	0.162496
3	8960000	8970000	1	0.0469289	0.814459	0.138612
3	9330000	9340000	1	0.0497811	0.725833	0.224386
3	10510000	10520000	1	0.0490416	0.784094	0.166864
3	10670000	10680000	1	0.0465916	0.607958	0.34545
3	10760000	10770000	1	0.034787	0.740887	0.224326
3	11090000	11100000	1	0.0227125	0.757168	0.220119
3	12480000	12490000	1	0.0339894	0.69685	0.269161
3	12510000	12520000	1	0.0145828	0.775858	0.209559
3	12600000	12610000	1	0.033495	0.724325	0.24218
3	12760000	12770000	1	0.0137717	0.718121	0.268108
3	12800000	12810000	1	0.0274868	0.694662	0.277851
3	13340000	13350000	1	0.0488324	0.614324	0.336844
3	13530000	13540000	1	0.0268422	0.685724	0.287434
3	13540000	13550000	1	0.0393143	0.579078	0.381608
3	13550000	13560000	1	0.049529	0.708712	0.241759
3	13600000	13610000	1	0.0424552	0.510599	0.446946
3	13620000	13630000	1	0.0426437	0.779447	0.177909
3	13850000	13860000	1	0.0295886	0.748404	0.222008
3	15410000	15420000	1	0.0426958	0.790579	0.166725
3	15440000	15450000	1	0.0350308	0.805906	0.159063
3	15520000	15530000	1	0.0443648	0.848848	0.106788
3	15540000	15550000	1	0.0308449	0.750256	0.218899
3	15680000	15690000	1	0.03307	0.567122	0.399808
3	15740000	15750000	1	0.0436304	0.634236	0.322134
3	15800000	15810000	1	0.0130866	0.613666	0.373248
3	15820000	15830000	1	0.042526	0.634064	0.32341
3	15910000	15920000	1	0.0321999	0.846269	0.121531
3	15930000	15940000	1	0.0371404	0.672572	0.290288
3	16050000	16060000	1	0.0279645	0.633267	0.338769
3	16170000	16180000	1	0.0307961	0.687349	0.281855
3	16430000	16440000	1	0.0384492	0.759243	0.202308
3	16870000	16880000	1	0.0453426	0.600379	0.354278
3	17300000	17310000	1	0.0288423	0.849657	0.121501
3	17310000	17320000	1	0.0174216	0.561155	0.421424
3	18080000	18090000	1	0.0249837	0.52928	0.445736
3	18160000	18170000	1	0.0278923	0.726378	0.24573
4	8740000	8750000	1	0.0437041	0.605985	0.350311
4	12010000	12020000	1	0.015006	0.656229	0.328765
4	18780000	18790000	1	0.0189949	0.831789	0.149216
4	18820000	18830000	1	0.0178599	0.52671	0.45543
4	18990000	19000000	1	0.0409963	0.834055	0.124949
4	19730000	19740000	1	0.0490215	0.78723	0.163748
4	21610000	21620000	1	0.0284439	0.664357	0.307199
4	22650000	22660000	1	0.0387258	0.505989	0.455286
4	22740000	22750000	1	0.0371114	0.80382	0.159069
4	23830000	23840000	1	0.0484644	0.733743	0.217793
4	23850000	23860000	1	0.0361132	0.626779	0.337108
4	24270000	24280000	1	0.00977364	0.684123	0.306103
5	580000	590000	1	0.0476738	0.662842	0.289484
5	1640000	1650000	1	0.0235016	0.677648	0.29885
5	1650000	1660000	1	0.0494714	0.60197	0.348559
5	1800000	1810000	1	0.0233614	0.860443	0.116196
5	1850000	1860000	1	0.0438449	0.816624	0.139531
5	1860000	1870000	1	0.0493179	0.754207	0.196475
5	2200000	2210000	1	0.0205379	0.693564	0.285898
5	2400000	2410000	1	0.0456384	0.618713	0.335649
5	4000000	4010000	1	0.0310662	0.581559	0.387375
5	6410000	6420000	1	0.0422451	0.726639	0.231116
5	6460000	6470000	1	0.0450621	0.705933	0.249004
5	7010000	7020000	1	0.020639	0.550451	0.42891
5	7330000	7340000	2	0.0308971	0.46659	0.502513
5	9800000	9810000	1	0.0293582	0.714292	0.25635
5	14400000	14410000	1	0.0396617	0.753316	0.207023
5	17300000	17310000	1	0.0203617	0.766501	0.213138
5	17310000	17320000	1	0.0360712	0.662247	0.301682
5	18350000	18360000	1	0.0290602	0.643642	0.327298
5	18650000	18660000	1	0.00630447	0.528807	0.464888
5	19550000	19560000	2	0.0449084	0.476229	0.478862
5	20080000	20090000	1	0.0128766	0.537671	0.449453
5	20210000	20220000	2	0.0475788	0.42016	0.532262
5	21220000	21230000	1	0.0175978	0.680345	0.302057
5	21570000	21580000	1	0.0308743	0.639918	0.329207
5	21920000	21930000	1	0.0342192	0.747969	0.217812
5	22500000	22510000	1	0.0193031	0.657555	0.323142
5	22680000	22690000	1	0.0305261	0.723827	0.245647
5	23250000	23260000	1	0.0455176	0.659752	0.29473
6	530000	540000	1	0.0481118	0.759263	0.192625
6	540000	550000	1	0.0402675	0.737354	0.222378
6	2610000	2620000	1	0.0396328	0.602697	0.35767
6	10780000	10790000	1	0.0417095	0.622681	0.335609
6	10790000	10800000	1	0.0227422	0.720192	0.257066
6	12350000	12360000	1	0.0387971	0.533878	0.427324
6	12490000	12500000	1	0.0498126	0.602664	0.347524
6	13030000	13040000	1	0.0395903	0.607314	0.353096
6	13080000	13090000	2	0.0481895	0.457072	0.494738
6	13340000	13350000	1	0.0476462	0.709704	0.24265
6	13710000	13720000	1	0.0363333	0.572153	0.391513
6	14160000	14170000	1	0.0460264	0.674722	0.279252
6	14400000	14410000	1	0.0393359	0.787473	0.173191
6	14530000	14540000	1	0.0404656	0.65781	0.301724
6	14860000	14870000	1	0.0397336	0.832132	0.128134
6	15350000	15360000	1	0.0415688	0.683133	0.275298
6	15360000	15370000	1	0.0354466	0.641493	0.32306
6	15430000	15440000	1	0.0488988	0.581202	0.3699
6	15460000	15470000	1	0.0423373	0.513863	0.4438
6	15480000	15490000	1	0.049942	0.478541	0.471517
6	15690000	15700000	1	0.0470285	0.582021	0.37095
6	15710000	15720000	1	0.045499	0.55231	0.402191
6	15740000	15750000	1	0.0462469	0.747578	0.206175
6	15910000	15920000	1	0.0417772	0.743517	0.214706
6	16270000	16280000	1	0.0449821	0.623073	0.331944
6	16820000	16830000	1	0.0334156	0.600025	0.366559
7	2120000	2130000	1	0.0201375	0.720137	0.259726
7	2180000	2190000	1	0.0407391	0.597118	0.362143
7	2200000	2210000	1	0.0164385	0.735538	0.248023
7	6010000	6020000	2	0.0222298	0.486007	0.491763
7	7800000	7810000	1	0.0362808	0.482368	0.481352
7	8000000	8010000	1	0.0288888	0.682407	0.288704
7	8070000	8080000	1	0.0374888	0.672593	0.289919
7	8890000	8900000	1	0.0480172	0.564427	0.387556
7	10600000	10610000	1	0.0200446	0.693239	0.286716
7	12490000	12500000	1	0.0499675	0.59966	0.350372
7	14410000	14420000	1	0.0168965	0.670755	0.312349
7	15000000	15010000	1	0.0316018	0.533061	0.435337
7	15360000	15370000	1	0.0189553	0.554167	0.426877
7	15960000	15970000	1	0.0332977	0.653283	0.313419
7	15980000	15990000	1	0.0161405	0.850195	0.133664
7	16220000	16230000	1	0.0168977	0.743791	0.239312
7	16370000	16380000	1	0.0272772	0.50746	0.465263
7	16400000	16410000	1	0.0355948	0.627775	0.33663
7	16420000	16430000	1	0.0127633	0.724236	0.263
7	16430000	16440000	2	0.0349192	0.435622	0.529458
7	16560000	16570000	1	0.0226414	0.6375	0.339858
7	16710000	16720000	1	0.0407286	0.794742	0.164529
7	16760000	16770000	1	0.01712	0.814946	0.167934
7	16770000	16780000	1	0.0212448	0.664685	0.31407
7	16780000	16790000	1	0.039817	0.52191	0.438273
7	16820000	16830000	1	0.0323061	0.695175	0.272519
7	16830000	16840000	1	0.0462969	0.719036	0.234667
7	16840000	16850000	1	0.0441376	0.581462	0.374401
7	16910000	16920000	1	0.0123468	0.804253	0.1834
7	17140000	17150000	1	0.01074	0.613844	0.375416
7	17450000	17460000	1	0.0173907	0.796937	0.185673
7	17550000	17560000	1	0.0298594	0.547372	0.422769
7	17790000	17800000	1	0.0273885	0.534259	0.438352
7	17890000	17900000	1	0.0227471	0.614471	0.362782
7	17950000	17960000	1	0.0260545	0.51621	0.457735
7	17990000	18000000	1	0.0310446	0.736332	0.232623
7	18160000	18170000	1	0.0121267	0.758264	0.229609
7	18290000	18300000	1	0.0336297	0.58766	0.37871
7	18730000	18740000	1	0.0420985	0.61815	0.339752
7	19040000	19050000	2	0.0347731	0.412487	0.55274
7	19450000	19460000	1	0.0405272	0.684536	0.274937
7	19470000	19480000	2	0.013307	0.184938	0.801755
7	19580000	19590000	2	0.0448765	0.458486	0.496637
7	19600000	19610000	1	0.0475505	0.592331	0.360118
7	19860000	19870000	1	0.0320505	0.706122	0.261828
7	20040000	20050000	1	0.016764	0.857361	0.125875
7	20050000	20060000	1	0.0398217	0.730294	0.229884
7	21190000	21200000	1	0.0413149	0.679309	0.279376
7	21890000	21900000	1	0.0440748	0.719264	0.236661
7	22040000	22050000	1	0.0409144	0.819084	0.140002
7	24300000	24310000	1	0.0298555	0.670272	0.299872
7	24310000	24320000	1	0.0144911	0.683433	0.302076
7	25150000	25160000	1	0.0347557	0.656831	0.308414
7	25570000	25580000	1	0.0276385	0.669935	0.302427
7	27080000	27090000	1	0.0387539	0.766553	0.194693
7	28320000	28330000	1	0.047204	0.755663	0.197133
7	29750000	29760000	1	0.0285499	0.733513	0.237937
7	30380000	30390000	1	0.0239529	0.577356	0.398691
7	31070000	31080000	1	0.0243774	0.607933	0.36769
8	190000	200000	1	0.0300239	0.64261	0.327366
8	5640000	5650000	1	0.0477402	0.646482	0.305778
8	6190000	6200000	1	0.037111	0.71419	0.248699
8	6540000	6550000	1	0.0308402	0.661137	0.308023
8	8910000	8920000	1	0.0483282	0.54403	0.407642
8	8980000	8990000	1	0.0461866	0.659011	0.294803
8	9050000	9060000	1	0.0386094	0.735234	0.226157
8	10890000	10900000	1	0.0296156	0.533859	0.436526
8	17530000	17540000	1	0.0453649	0.712229	0.242406
8	18890000	18900000	1	0.0457879	0.577797	0.376415
8	19020000	19030000	1	0.0395455	0.494268	0.466187
8	19460000	19470000	1	0.0331853	0.659886	0.306928
8	19530000	19540000	1	0.0429821	0.537455	0.419563
8	20020000	20030000	1	0.0334086	0.706061	0.26053
8	20240000	20250000	1	0.04686	0.610892	0.342248
8	20400000	20410000	2	0.0395277	0.466471	0.494001
8	20450000	20460000	2	0.0419371	0.460601	0.497462
9	870000	880000	1	0.0415336	0.569001	0.389466
9	900000	910000	1	0.018589	0.629739	0.351672
9	920000	930000	1	0.0412541	0.788332	0.170414
9	2930000	2940000	1	0.0285795	0.516841	0.454579
9	3250000	3260000	1	0.0428912	0.55956	0.397549
9	3740000	3750000	1	0.0130208	0.509948	0.477031
9	3960000	3970000	1	0.0207235	0.594141	0.385136
9	7570000	7580000	1	0.030302	0.56403	0.405668
9	7660000	7670000	1	0.0189857	0.641571	0.339444
9	7770000	7780000	1	0.0377184	0.678266	0.284016
9	7880000	7890000	1	0.0225049	0.684829	0.292666
9	7890000	7900000	1	0.0300409	0.605628	0.364331
9	7970000	7980000	1	0.034516	0.659226	0.306258
9	7980000	7990000	1	0.0373458	0.659069	0.303586
9	8170000	8180000	1	0.044434	0.573701	0.381865
9	8220000	8230000	1	0.0146891	0.658252	0.327059
9	8240000	8250000	1	0.00656146	0.727545	0.265894
9	8680000	8690000	1	0.0289064	0.606542	0.364552
9	8830000	8840000	1	0.016253	0.715208	0.268539
9	8840000	8850000	1	0.0461369	0.640687	0.313176
9	8850000	8860000	1	0.0290147	0.831432	0.139553
9	8860000	8870000	1	0.0200297	0.49284	0.48713
9	8870000	8880000	1	0.0382624	0.746531	0.215207
9	8940000	8950000	1	0.0131773	0.509529	0.477293
9	9000000	9010000	1	0.0343525	0.721109	0.244539
9	9020000	9030000	1	0.0465222	0.714307	0.239171
9	9040000	9050000	1	0.0467404	0.69761	0.255649
9	9060000	9070000	1	0.0495791	0.725853	0.224568
9	9160000	9170000	1	0.031572	0.609056	0.359372
9	9190000	9200000	1	0.039612	0.515394	0.444994
9	9200000	9210000	1	0.04803	0.66653	0.28544
9	9510000	9520000	1	0.00679223	0.618856	0.374352
9	9910000	9920000	1	0.0469248	0.644421	0.308654
9	10050000	10060000	1	0.0350787	0.665381	0.29954
9	10090000	10100000	1	0.0492539	0.683484	0.267262
9	10490000	10500000	1	0.0475419	0.54455	0.407908
9	10690000	10700000	1	0.0250667	0.554409	0.420524
9	11730000	11740000	1	0.0453892	0.683105	0.271505
9	11960000	11970000	1	0.0298711	0.515078	0.455051
9	11970000	11980000	1	0.0324653	0.509871	0.457664
9	11980000	11990000	1	0.029098	0.499225	0.471677
9	12070000	12080000	1	0.0496221	0.586828	0.36355
9	12110000	12120000	1	0.014672	0.67718	0.308148
9	12120000	12130000	1	0.0256288	0.556972	0.417399
9	12190000	12200000	1	0.045377	0.591098	0.363525
9	12310000	12320000	1	0.026791	0.641948	0.331261
9	12980000	12990000	1	0.0476417	0.806126	0.146232
9	13030000	13040000	1	0.0439385	0.617563	0.338498
9	13070000	13080000	1	0.0466898	0.534669	0.418641
9	13440000	13450000	1	0.0241201	0.673536	0.302344
9	14660000	14670000	2	0.0267032	0.455719	0.517578
9	14920000	14930000	1	0.0384706	0.749332	0.212197
9	16300000	16310000	1	0.0244536	0.722589	0.252958
9	16330000	16340000	1	0.0381369	0.670845	0.291018
9	16340000	16350000	1	0.0348166	0.716903	0.24828
9	21500000	21510000	1	0.0189684	0.661279	0.319753
10	110000	120000	1	0.00916165	0.567397	0.423442
10	480000	490000	1	0.0220784	0.604627	0.373295
10	990000	1000000	1	0.0320801	0.76049	0.20743
10	2820000	2830000	1	0.0303999	0.514383	0.455217
10	2880000	2890000	1	0.0321465	0.638063	0.32979
10	3130000	3140000	1	0.0483663	0.714499	0.237134
10	3330000	3340000	1	0.0142437	0.564181	0.421575
10	3340000	3350000	1	0.0428085	0.650494	0.306698
10	3350000	3360000	2	0.0290541	0.481582	0.489364
10	3370000	3380000	2	0.0471545	0.166843	0.786002
10	3700000	3710000	1	0.0394863	0.519455	0.441058
10	4300000	4310000	1	0.0439352	0.596981	0.359084
10	4320000	4330000	1	0.0370602	0.548006	0.414934
10	4340000	4350000	1	0.0330397	0.617685	0.349275
10	4380000	4390000	1	0.0475915	0.603647	0.348761
10	4420000	4430000	1	0.0330764	0.63847	0.328454
10	4430000	4440000	1	0.0320513	0.646211	0.321737
10	4500000	4510000	1	0.0498179	0.48662	0.463562
10	4560000	4570000	1	0.0410181	0.632398	0.326584
10	4590000	4600000	1	0.027586	0.612443	0.359971
10	5550000	5560000	1	0.0293077	0.564678	0.406014
10	7020000	7030000	1	0.0491242	0.637653	0.313223
10	8240000	8250000	1	0.0141088	0.593956	0.391935
10	8460000	8470000	1	0.0310537	0.828121	0.140825
10	8840000	8850000	1	0.0440899	0.668933	0.286977
10	9130000	9140000	1	0.0181223	0.821837	0.16004
10	9330000	9340000	1	0.0301121	0.81032	0.159568
10	9830000	9840000	1	0.0481691	0.736719	0.215112
10	10020000	10030000	1	0.0280793	0.702865	0.269055
10	10040000	10050000	1	0.0442984	0.524074	0.431628
10	10140000	10150000	1	0.0466492	0.793711	0.15964
10	10570000	10580000	1	0.047537	0.649668	0.302795
10	11100000	11110000	1	0.0289301	0.6251	0.34597
10	11120000	11130000	1	0.0389825	0.544854	0.416163
10	12000000	12010000	1	0.0498723	0.763965	0.186163
10	12130000	12140000	1	0.0258828	0.700518	0.273599
10	13290000	13300000	1	0.0392408	0.615073	0.345686
10	13400000	13410000	1	0.0434438	0.545472	0.411085
10	13450000	13460000	1	0.0391189	0.765155	0.195726
10	13810000	13820000	1	0.00608824	0.704678	0.289234
10	14170000	14180000	1	0.0253666	0.765766	0.208867
10	14180000	14190000	1	0.0307472	0.583925	0.385327
10	14230000	14240000	1	0.0142936	0.641682	0.344024
10	14270000	14280000	1	0.0344615	0.765734	0.199805
10	14290000	14300000	1	0.028738	0.540328	0.430934
10	14340000	14350000	1	0.0237689	0.519617	0.456614
10	14390000	14400000	1	0.0246497	0.548414	0.426937
10	14400000	14410000	1	0.0168099	0.686788	0.296402
10	14410000	14420000	1	0.0255972	0.557967	0.416435
10	14480000	14490000	1	0.0404102	0.66501	0.29458
10	14490000	14500000	1	0.0309436	0.683767	0.28529
10	14500000	14510000	1	0.0380141	0.709805	0.25218
10	14520000	14530000	1	0.00856782	0.693247	0.298185
10	14540000	14550000	1	0.0461156	0.552808	0.401077
10	14790000	14800000	1	0.0432243	0.599878	0.356898
10	14990000	15000000	1	0.0491817	0.649968	0.30085
10	15220000	15230000	1	0.0423605	0.720672	0.236967
10	15380000	15390000	1	0.0486017	0.659778	0.29162
10	15550000	15560000	1	0.048334	0.538342	0.413324
10	15670000	15680000	1	0.0448764	0.68998	0.265143
10	16510000	16520000	1	0.031749	0.698182	0.270069
10	17470000	17480000	1	0.0277555	0.705738	0.266506
10	18180000	18190000	1	0.0335513	0.532002	0.434447
10	18230000	18240000	1	0.0363969	0.55611	0.407493
10	18240000	18250000	1	0.0344019	0.64821	0.317388
10	18330000	18340000	1	0.0126209	0.672297	0.315082
10	18340000	18350000	1	0.0194625	0.664465	0.316072
10	18390000	18400000	1	0.032716	0.714247	0.253037
10	18400000	18410000	1	0.0450183	0.909564	0.0454176
10	18470000	18480000	1	0.0373113	0.695774	0.266915
10	18510000	18520000	1	0.0421593	0.741733	0.216108
10	18650000	18660000	1	0.025461	0.746177	0.228362
10	18730000	18740000	1	0.0496058	0.642497	0.307898
10	18980000	18990000	1	0.00598055	0.651407	0.342613
10	19050000	19060000	1	0.0437977	0.768106	0.188096
10	19080000	19090000	1	0.0453514	0.592422	0.362227
10	19540000	19550000	1	0.0299254	0.591219	0.378855
10	19790000	19800000	1	0.0462742	0.589469	0.364257
10	19970000	19980000	1	0.0281244	0.667929	0.303946
10	20050000	20060000	1	0.0259487	0.72615	0.247901
10	20860000	20870000	1	0.0427413	0.770713	0.186546
10	21030000	21040000	1	0.0477324	0.817806	0.134462
10	21360000	21370000	1	0.0483038	0.779164	0.172532
10	21640000	21650000	1	0.0245195	0.518063	0.457417
10	22010000	22020000	1	0.0182881	0.656179	0.325533
10	22050000	22060000	1	0.0430736	0.84687	0.110056
10	22910000	22920000	1	0.0309865	0.647886	0.321127
10	23170000	23180000	1	0.0498242	0.741512	0.208664
10	23220000	23230000	1	0.0201575	0.858359	0.121484
10	24790000	24800000	1	0.0380794	0.57179	0.39013
10	24830000	24840000	1	0.0429859	0.74441	0.212604
11	1380000	1390000	1	0.0362907	0.601334	0.362375
11	1390000	1400000	1	0.0340553	0.653275	0.312669
11	5700000	5710000	1	0.0268774	0.740385	0.232738
11	8930000	8940000	1	0.0299414	0.639784	0.330275
11	8940000	8950000	1	0.0281022	0.666673	0.305225
11	10800000	10810000	2	0.0447785	0.450764	0.504457
11	11800000	11810000	1	0.0393182	0.544762	0.41592
11	12180000	12190000	1	0.0207666	0.626785	0.352448
11	12430000	12440000	2	0.0361242	0.465353	0.498523
11	14560000	14570000	1	0.00649163	0.576074	0.417434
11	16330000	16340000	1	0.0277747	0.60101	0.371215
11	16700000	16710000	1	0.0400312	0.690045	0.269924
11	19690000	19700000	2	0.0450147	0.47143	0.483555
11	19830000	19840000	1	0.0437309	0.790314	0.165955
11	20070000	20080000	1	0.0210479	0.530321	0.448631
12	530000	540000	1	0.0441028	0.681179	0.274719
12	1250000	1260000	1	0.0494856	0.557572	0.392942
12	2050000	2060000	2	0.0452392	0.201053	0.753708
12	2150000	2160000	1	0.0484615	0.479757	0.471781
12	2330000	2340000	2	0.0496823	0.44835	0.501967
12	2340000	2350000	2	0.0413338	0.398087	0.56058
12	2360000	2370000	1	0.0469606	0.640951	0.312088
12	2510000	2520000	1	0.0264572	0.626166	0.347376
12	2540000	2550000	1	0.0395274	0.681466	0.279007
12	2580000	2590000	1	0.0284571	0.587627	0.383916
12	2630000	2640000	1	0.046312	0.680747	0.272941
12	2660000	2670000	1	0.0238981	0.691454	0.284648
12	2770000	2780000	1	0.0262264	0.71473	0.259043
12	2800000	2810000	1	0.0440981	0.646835	0.309066
12	2820000	2830000	1	0.0418968	0.809097	0.149006
12	2830000	2840000	1	0.0268934	0.684024	0.289083
12	6340000	6350000	1	0.0400774	0.547951	0.411971
12	7990000	8000000	1	0.02484	0.564813	0.410347
12	8040000	8050000	1	0.0188125	0.691964	0.289223
12	8570000	8580000	1	0.0158858	0.524202	0.459912
12	8610000	8620000	1	0.0277732	0.889296	0.0829309
12	8690000	8700000	1	0.0323509	0.747851	0.219798
12	9400000	9410000	1	0.0456443	0.618173	0.336183
12	9650000	9660000	1	0.0360299	0.514118	0.449852
12	12230000	12240000	1	0.045496	0.561595	0.392909
12	15200000	15210000	1	0.049703	0.61893	0.331367
12	15970000	15980000	1	0.0363589	0.622576	0.341065
12	16320000	16330000	1	0.0399266	0.588938	0.371135
12	16600000	16610000	1	0.0436796	0.628812	0.327509
12	16620000	16630000	2	0.0251787	0.485195	0.489626
12	16640000	16650000	1	0.0192473	0.618095	0.362658
12	16870000	16880000	1	0.0302648	0.78245	0.187286
12	16890000	16900000	1	0.0260732	0.560096	0.413831
12	16960000	16970000	1	0.0315048	0.802172	0.166324
12	17050000	17060000	1	0.0299838	0.651901	0.318115
12	17060000	17070000	1	0.03175	0.782559	0.185691
12	17150000	17160000	1	0.029295	0.555281	0.415424
12	17500000	17510000	1	0.0263198	0.62141	0.35227
12	17750000	17760000	1	0.0443339	0.761527	0.19414
12	18060000	18070000	1	0.0492259	0.503829	0.446946
12	18080000	18090000	2	0.029852	0.373731	0.596417
12	18160000	18170000	1	0.0327347	0.875989	0.0912761
12	18270000	18280000	1	0.049805	0.767023	0.183172
12	18310000	18320000	1	0.0442108	0.656082	0.299707
12	18480000	18490000	1	0.049382	0.490822	0.459796
12	18500000	18510000	1	0.0376092	0.601992	0.360399
12	18730000	18740000	1	0.0419713	0.698834	0.259195
12	18770000	18780000	1	0.0309552	0.583119	0.385926
12	18850000	18860000	1	0.0289525	0.647449	0.323599
12	18910000	18920000	1	0.0465992	0.542549	0.410852
12	19480000	19490000	1	0.046954	0.59566	0.357386
12	19770000	19780000	1	0.0426733	0.627045	0.330282
12	19780000	19790000	2	0.0242399	0.454787	0.520973
12	19790000	19800000	1	0.0193525	0.604878	0.37577
12	19800000	19810000	1	0.0454266	0.571634	0.38294
12	19940000	19950000	1	0.0406862	0.675436	0.283877
12	19950000	19960000	1	0.0378786	0.752431	0.20969
12	19960000	19970000	1	0.0353876	0.559472	0.40514
12	20020000	20030000	1	0.0379946	0.624318	0.337687
12	20430000	20440000	1	0.0289453	0.646315	0.32474
12	21010000	21020000	1	0.0469174	0.661375	0.291708
12	21090000	21100000	1	0.0269948	0.703615	0.26939
12	21170000	21180000	1	0.0421532	0.631963	0.325883
12	21380000	21390000	1	0.0470117	0.568999	0.38399
12	21410000	21420000	1	0.00917022	0.504074	0.486756
12	21650000	21660000	1	0.0441578	0.691779	0.264063
12	21840000	21850000	1	0.0360812	0.719632	0.244286
12	21850000	21860000	1	0.043533	0.656078	0.300389
12	22270000	22280000	1	0.0288957	0.810316	0.160789
12	22420000	22430000	2	0.0167164	0.488558	0.494725
12	22530000	22540000	1	0.0248505	0.754887	0.220262
12	22620000	22630000	1	0.0407522	0.619438	0.33981
12	22630000	22640000	1	0.0287731	0.686564	0.284663
12	22670000	22680000	1	0.0270896	0.8305	0.14241
12	22840000	22850000	1	0.0304887	0.509536	0.459975
12	22870000	22880000	1	0.0414122	0.676357	0.282231
12	23450000	23460000	1	0.0430642	0.756081	0.200854
12	23500000	23510000	1	0.0269687	0.615878	0.357153
12	23510000	23520000	1	0.0483447	0.515345	0.43631
12	23520000	23530000	1	0.0166894	0.814932	0.168379
12	23530000	23540000	1	0.0196017	0.747548	0.23285
12	23810000	23820000	2	0.0460211	0.453119	0.50086
12	24050000	24060000	1	0.00978585	0.772595	0.217619
12	24400000	24410000	1	0.036167	0.632318	0.331515
12	24480000	24490000	1	0.0407981	0.825895	0.133307
12	24930000	24940000	1	0.0441178	0.671402	0.28448
12	25430000	25440000	1	0.0406911	0.708034	0.251275
12	25440000	25450000	2	0.037469	0.384773	0.577758
13	3330000	3340000	1	0.0488145	0.74451	0.206676
13	14180000	14190000	1	0.0447174	0.688559	0.266723
13	14560000	14570000	1	0.0392315	0.668583	0.292186
13	16340000	16350000	1	0.0400998	0.668451	0.291449
13	16350000	16360000	1	0.0200045	0.620142	0.359854
13	18440000	18450000	1	0.0426855	0.789882	0.167432
13	21490000	21500000	1	0.0459101	0.774762	0.179327
13	21680000	21690000	1	0.0149711	0.658062	0.326967
13	23150000	23160000	1	0.0281181	0.667073	0.304809
13	23200000	23210000	1	0.0438544	0.515797	0.440349
13	23220000	23230000	1	0.0389795	0.609667	0.351354
13	25260000	25270000	1	0.0373225	0.583643	0.379034
13	25370000	25380000	1	0.0456795	0.716047	0.238274
13	26170000	26180000	1	0.0206764	0.635748	0.343575
13	26180000	26190000	1	0.0193474	0.672325	0.308327
13	26190000	26200000	1	0.0466545	0.631951	0.321395
13	26580000	26590000	1	0.0380743	0.665851	0.296075
13	26820000	26830000	1	0.0224817	0.57598	0.401539
13	27250000	27260000	1	0.0227783	0.724858	0.252363
13	27300000	27310000	1	0.034536	0.498255	0.467209
13	27660000	27670000	1	0.0347623	0.762658	0.20258
14	10000	20000	1	0.0369064	0.699804	0.263289
14	40000	50000	1	0.0450919	0.627854	0.327054
14	630000	640000	1	0.0240727	0.859913	0.116015
14	1010000	1020000	1	0.0407199	0.627837	0.331443
14	1050000	1060000	1	0.0260571	0.794524	0.179419
14	1730000	1740000	1	0.0409139	0.588678	0.370408
14	2260000	2270000	1	0.0435043	0.651806	0.304689
14	2350000	2360000	1	0.0380497	0.564535	0.397416
14	3010000	3020000	1	0.0382662	0.714564	0.24717
14	3070000	3080000	1	0.0423784	0.522304	0.435318
14	4790000	4800000	1	0.038597	0.611382	0.350021
14	9080000	9090000	1	0.0283494	0.60582	0.36583
14	11520000	11530000	1	0.0400021	0.767571	0.192427
14	12000000	12010000	1	0.0376422	0.729301	0.233057
14	12400000	12410000	1	0.0157821	0.613579	0.370638
14	14650000	14660000	1	0.0276277	0.749468	0.222904
14	14660000	14670000	1	0.0416797	0.64218	0.31614
14	14730000	14740000	2	0.0378761	0.365673	0.596451
14	15000000	15010000	1	0.00540321	0.636144	0.358453
14	15260000	15270000	2	0.0173148	0.429393	0.553292
14	15280000	15290000	1	0.0254209	0.560403	0.414176
14	15310000	15320000	1	0.038917	0.650055	0.311028
14	15350000	15360000	1	0.04154	0.651631	0.306829
14	15370000	15380000	1	0.0328964	0.494102	0.473002
14	15390000	15400000	1	0.0401173	0.65372	0.306163
14	16070000	16080000	1	0.0426332	0.686538	0.270829
14	17810000	17820000	1	0.046664	0.636239	0.317097
14	17850000	17860000	1	0.0328164	0.789067	0.178117
14	17960000	17970000	1	0.0145961	0.516769	0.468635
15	1240000	1250000	1	0.037238	0.769194	0.193568
15	1840000	1850000	1	0.0354088	0.672457	0.292135
15	2940000	2950000	1	0.0234831	0.796809	0.179708
15	3380000	3390000	1	0.0363918	0.688462	0.275146
15	3860000	3870000	1	0.049119	0.815325	0.135556
15	4000000	4010000	1	0.0206536	0.682357	0.296989
15	4250000	4260000	1	0.025988	0.58956	0.384452
15	4400000	4410000	1	0.0497491	0.6565	0.293751
15	4490000	4500000	1	0.009916	0.692647	0.297437
15	4500000	4510000	1	0.0350291	0.680126	0.284845
15	4510000	4520000	1	0.0191194	0.708108	0.272773
15	4640000	4650000	1	0.0442372	0.562768	0.392995
15	4670000	4680000	1	0.0242464	0.708546	0.267207
15	5170000	5180000	1	0.0335209	0.571126	0.395353
15	5240000	5250000	1	0.0354198	0.657864	0.306716
15	5300000	5310000	1	0.0292584	0.557964	0.412777
15	5600000	5610000	1	0.032748	0.64435	0.322902
15	5630000	5640000	1	0.0283902	0.641077	0.330533
15	5640000	5650000	1	0.0421036	0.499309	0.458587
15	5960000	5970000	2	0.0419375	0.441612	0.516451
15	6080000	6090000	1	0.0160058	0.668861	0.315133
15	6820000	6830000	1	0.0316649	0.640163	0.328172
15	7800000	7810000	1	0.0314804	0.637783	0.330737
15	7870000	7880000	1	0.0420223	0.636737	0.321241
15	9100000	9110000	1	0.0475908	0.495001	0.457408
15	10010000	10020000	1	0.0393858	0.824968	0.135646
15	10180000	10190000	1	0.0208233	0.580022	0.399155
15	10320000	10330000	1	0.0309849	0.539661	0.429354
15	12160000	12170000	1	0.041188	0.729376	0.229436
15	12170000	12180000	1	0.0267315	0.666155	0.307114
15	13360000	13370000	1	0.028906	0.732239	0.238855
15	13420000	13430000	1	0.040896	0.730354	0.22875
15	13800000	13810000	1	0.0383237	0.637056	0.32462
15	14230000	14240000	1	0.0455705	0.594893	0.359536
15	14260000	14270000	1	0.0360767	0.53376	0.430163
15	14580000	14590000	1	0.0429933	0.65472	0.302286
15	14710000	14720000	1	0.0288391	0.570678	0.400483
15	15230000	15240000	1	0.0371444	0.662735	0.300121
15	15480000	15490000	1	0.044254	0.74916	0.206586
15	15720000	15730000	1	0.0427849	0.63967	0.317545
15	15840000	15850000	1	0.0414313	0.518448	0.44012
15	16110000	16120000	1	0.0458862	0.644557	0.309557
15	18050000	18060000	1	0.0390879	0.623811	0.337102
15	20780000	20790000	1	0.045759	0.732267	0.221974
15	21150000	21160000	1	0.0314475	0.582913	0.385639
15	21310000	21320000	1	0.0474953	0.63292	0.319585
16	240000	250000	1	0.0439102	0.719671	0.236419
16	360000	370000	1	0.037818	0.784888	0.177294
16	380000	390000	1	0.0376642	0.645875	0.316461
16	400000	410000	1	0.0449294	0.550883	0.404188
16	540000	550000	1	0.04827	0.610703	0.341027
16	580000	590000	1	0.0413451	0.787868	0.170787
16	590000	600000	1	0.0373543	0.654457	0.308189
16	600000	610000	1	0.0309155	0.696948	0.272136
16	650000	660000	1	0.0436373	0.628826	0.327537
16	690000	700000	1	0.0486711	0.65905	0.292279
16	790000	800000	1	0.0445727	0.748693	0.206734
16	800000	810000	1	0.0464392	0.608975	0.344585
16	820000	830000	1	0.0266158	0.866451	0.106934
16	930000	940000	1	0.00727942	0.724113	0.268607
16	1230000	1240000	1	0.0195359	0.738647	0.241817
16	1400000	1410000	1	0.0417856	0.571958	0.386257
16	1940000	1950000	1	0.037378	0.734708	0.227914
16	2130000	2140000	1	0.0497327	0.706123	0.244144
16	7240000	7250000	1	0.0276915	0.702624	0.269685
16	7620000	7630000	1	0.0382522	0.560424	0.401324
16	7670000	7680000	1	0.0469602	0.556441	0.396599
16	8490000	8500000	1	0.0185443	0.641733	0.339723
16	8510000	8520000	1	0.0256924	0.638013	0.336294
16	8550000	8560000	1	0.0478738	0.546586	0.40554
16	9010000	9020000	1	0.0300438	0.698251	0.271706
16	10930000	10940000	1	0.0485865	0.537113	0.4143
16	11140000	11150000	1	0.0107877	0.519263	0.46995
16	11580000	11590000	1	0.0291631	0.794967	0.17587
16	11620000	11630000	1	0.022793	0.75318	0.224027
16	11760000	11770000	1	0.0325894	0.642368	0.325043
16	12270000	12280000	1	0.0313282	0.604944	0.363728
16	16450000	16460000	1	0.0420212	0.651165	0.306814
16	16690000	16700000	1	0.0437547	0.563085	0.393161
16	17120000	17130000	1	0.0147421	0.607741	0.377517
16	17570000	17580000	1	0.0348561	0.585113	0.380031
16	17800000	17810000	1	0.0370253	0.761793	0.201181
16	17910000	17920000	1	0.0355145	0.63565	0.328836
16	18020000	18030000	1	0.0490752	0.493947	0.456978
16	18550000	18560000	1	0.0385345	0.643022	0.318444
16	18680000	18690000	1	0.0352707	0.628105	0.336624
16	18900000	18910000	1	0.0475721	0.673579	0.278849
16	18950000	18960000	1	0.043321	0.771196	0.185483
16	19210000	19220000	1	0.0442805	0.572653	0.383066
16	20220000	20230000	1	0.0341488	0.561902	0.403949
16	20830000	20840000	2	0.0176927	0.460329	0.521978
16	20880000	20890000	1	0.0398181	0.511236	0.448946
16	21550000	21560000	1	0.0147832	0.569032	0.416185
16	21560000	21570000	1	0.0185445	0.567313	0.414142
16	21780000	21790000	1	0.0399798	0.578268	0.381753
16	21960000	21970000	1	0.0476628	0.540686	0.411651
16	22080000	22090000	1	0.0366205	0.620181	0.343198
16	22220000	22230000	1	0.00944004	0.702736	0.287824
16	22260000	22270000	1	0.0436977	0.558928	0.397375
16	22280000	22290000	1	0.0458028	0.679727	0.27447
16	22330000	22340000	1	0.0368911	0.579126	0.383982
16	22420000	22430000	2	0.0447679	0.317089	0.638143
16	22540000	22550000	1	0.044943	0.627757	0.3273
16	22650000	22660000	1	0.0373369	0.695168	0.267495
16	22740000	22750000	1	0.0261015	0.602217	0.371681
16	22750000	22760000	1	0.0367485	0.611057	0.352194
16	23640000	23650000	1	0.0466243	0.715676	0.2377
17	2210000	2220000	1	0.0224484	0.57423	0.403321
17	4600000	4610000	1	0.0126913	0.552334	0.434975
17	5480000	5490000	1	0.0301207	0.580046	0.389834
17	7360000	7370000	1	0.0485277	0.653507	0.297965
17	9640000	9650000	1	0.0220025	0.518046	0.459951
17	9940000	9950000	1	0.0486734	0.674272	0.277055
17	11810000	11820000	1	0.0364722	0.615978	0.34755
17	12710000	12720000	1	0.0410685	0.647028	0.311903
17	12790000	12800000	1	0.0430829	0.867844	0.0890736
17	13320000	13330000	1	0.0411968	0.697008	0.261795
17	13330000	13340000	2	0.027649	0.479582	0.492769
17	14500000	14510000	1	0.045307	0.595008	0.359685
17	15160000	15170000	1	0.041243	0.873804	0.0849532
17	15390000	15400000	1	0.0399234	0.780566	0.17951
17	16480000	16490000	1	0.0405846	0.55765	0.401765
17	16740000	16750000	1	0.0362501	0.792417	0.171333
17	17560000	17570000	2	0.0400362	0.464608	0.495356
17	17750000	17760000	1	0.0143728	0.740594	0.245034
18	3180000	3190000	1	0.0442036	0.636991	0.318805
18	5150000	5160000	1	0.0478819	0.662328	0.28979
18	8270000	8280000	1	0.0281213	0.749527	0.222352
18	8590000	8600000	1	0.036084	0.825857	0.138059
18	8860000	8870000	1	0.0456677	0.698877	0.255455
18	11040000	11050000	2	0.0437768	0.469873	0.486351
18	11650000	11660000	1	0.0464664	0.626494	0.32704
18	11730000	11740000	1	0.0319688	0.603115	0.364916
18	12230000	12240000	1	0.0416204	0.69065	0.267729
18	12610000	12620000	1	0.044411	0.623685	0.331904
18	15570000	15580000	1	0.0490207	0.718774	0.232205
18	15670000	15680000	1	0.0427147	0.638395	0.31889
18	16450000	16460000	1	0.0246559	0.845992	0.129352
18	16520000	16530000	1	0.0190761	0.593769	0.387155
18	16680000	16690000	1	0.00740218	0.744141	0.248457
18	16690000	16700000	1	0.0431466	0.746133	0.210721
18	16740000	16750000	2	0.0180565	0.461165	0.520779
18	16750000	16760000	2	0.0222543	0.371123	0.606623
18	16790000	16800000	1	0.0321572	0.584913	0.38293
18	17300000	17310000	1	0.00828449	0.767139	0.224576
18	17810000	17820000	1	0.048577	0.691036	0.260387
18	17840000	17850000	1	0.0469953	0.639544	0.31346
18	18050000	18060000	1	0.0341919	0.603265	0.362543
18	18390000	18400000	1	0.0298754	0.534311	0.435814
18	18730000	18740000	1	0.0260876	0.874771	0.0991413
18	19120000	19130000	1	0.0359632	0.597345	0.366692
18	19150000	19160000	1	0.0376023	0.593689	0.368708
18	19360000	19370000	1	0.017271	0.560065	0.422664
18	19440000	19450000	1	0.0150723	0.729335	0.255593
18	19510000	19520000	1	0.0444319	0.827773	0.127795
18	19520000	19530000	1	0.0169083	0.613713	0.369378
18	19570000	19580000	1	0.0419755	0.587952	0.370072
18	19580000	19590000	1	0.0453697	0.673085	0.281545
18	19620000	19630000	1	0.0366861	0.686792	0.276522
18	19810000	19820000	1	0.0218731	0.63659	0.341537
18	19820000	19830000	1	0.0190468	0.645875	0.335078
18	19870000	19880000	1	0.0209614	0.602015	0.377024
18	19890000	19900000	1	0.0446611	0.632413	0.322926
18	19910000	19920000	1	0.0298641	0.621663	0.348473
18	19920000	19930000	2	0.0116546	0.487892	0.500454
18	19930000	19940000	1	0.0279817	0.616532	0.355487
18	19960000	19970000	1	0.00600359	0.706483	0.287513
18	19970000	19980000	1	0.0155322	0.672589	0.311879
18	20160000	20170000	1	0.0206154	0.672463	0.306922
18	20170000	20180000	1	0.0205833	0.631528	0.347889
18	20210000	20220000	1	0.03501	0.628461	0.336529
18	20370000	20380000	1	0.0064783	0.765714	0.227807
18	20420000	20430000	1	0.0464543	0.527594	0.425952
18	22360000	22370000	1	0.023534	0.779179	0.197287
18	22380000	22390000	1	0.043068	0.683351	0.273581
18	22800000	22810000	1	0.0400646	0.84128	0.118656
18	23150000	23160000	1	0.0308757	0.626576	0.342549
18	23580000	23590000	1	0.0472643	0.756853	0.195883
18	23900000	23910000	1	0.030512	0.552763	0.416725
18	23950000	23960000	1	0.0173984	0.615564	0.367038
18	24170000	24180000	1	0.0425602	0.49857	0.45887
18	24340000	24350000	1	0.0498862	0.58131	0.368804
18	24370000	24380000	1	0.0389419	0.707044	0.254014
18	24380000	24390000	1	0.04524	0.804619	0.150141
18	24420000	24430000	1	0.0300215	0.529448	0.440531
18	24430000	24440000	1	0.0224188	0.573293	0.404289
18	24600000	24610000	2	0.0346781	0.257699	0.707623
18	24630000	24640000	1	0.0460022	0.620493	0.333505
18	24920000	24930000	2	0.0293401	0.25004	0.72062
18	25030000	25040000	1	0.0466928	0.53605	0.417258
18	25040000	25050000	1	0.0315422	0.559619	0.408839
18	25050000	25060000	1	0.0404074	0.52818	0.431413
18	25110000	25120000	1	0.0400465	0.809708	0.150246
18	25170000	25180000	1	0.0383314	0.58984	0.371828
18	25300000	25310000	1	0.0280445	0.606078	0.365877
18	25350000	25360000	1	0.0383539	0.568746	0.3929
18	25380000	25390000	1	0.0206348	0.520938	0.458427
18	25420000	25430000	1	0.048559	0.50178	0.449661
18	25470000	25480000	1	0.0418559	0.688384	0.26976
18	25680000	25690000	1	0.0155272	0.60698	0.377492
18	25690000	25700000	1	0.0130878	0.561894	0.425018
18	25700000	25710000	1	0.0179373	0.522915	0.459148
18	25730000	25740000	1	0.0157068	0.689912	0.294382
18	25740000	25750000	1	0.0184729	0.616531	0.364997
18	25750000	25760000	1	0.0311644	0.50807	0.460765
18	25830000	25840000	1	0.0380924	0.72817	0.233737
18	25970000	25980000	1	0.0456038	0.491573	0.462824
18	26070000	26080000	1	0.0423207	0.535487	0.422193
18	26140000	26150000	1	0.0243197	0.763264	0.212416
18	26150000	26160000	1	0.0299328	0.723615	0.246452
18	26170000	26180000	1	0.0367768	0.77175	0.191473
18	26230000	26240000	1	0.0438089	0.604879	0.351312
18	26440000	26450000	1	0.0436304	0.597109	0.359261
18	26540000	26550000	1	0.0105466	0.672147	0.317307
18	26590000	26600000	1	0.00858994	0.704839	0.286571
18	26610000	26620000	1	0.0465481	0.761216	0.192236
18	26620000	26630000	1	0.0266264	0.812782	0.160591
18	26630000	26640000	1	0.0196932	0.641651	0.338656
18	26650000	26660000	1	0.0318574	0.667009	0.301134
18	26660000	26670000	1	0.0426408	0.832019	0.12534
18	26670000	26680000	1	0.0461868	0.724073	0.22974
18	26940000	26950000	1	0.0414928	0.637746	0.320761
18	26970000	26980000	1	0.0419394	0.718494	0.239566
18	27260000	27270000	1	0.0390746	0.527367	0.433559
18	27490000	27500000	1	0.0392003	0.588903	0.371897
18	27790000	27800000	1	0.0279961	0.696637	0.275367
18	27960000	27970000	1	0.0160878	0.658318	0.325594
18	27990000	28000000	1	0.048338	0.684197	0.267465
18	28010000	28020000	1	0.0408316	0.62887	0.330299
18	28040000	28050000	1	0.0441412	0.599977	0.355882
18	28050000	28060000	1	0.0459939	0.599378	0.354628
18	28080000	28090000	1	0.0366573	0.575801	0.387541
18	28090000	28100000	1	0.0410585	0.617112	0.341829
18	28110000	28120000	1	0.0321886	0.656418	0.311393
18	28120000	28130000	1	0.0487332	0.634111	0.317156
18	28130000	28140000	1	0.0482501	0.606678	0.345072
18	28240000	28250000	1	0.0462101	0.522571	0.431219
18	28300000	28310000	1	0.0472295	0.655405	0.297366
18	28320000	28330000	1	0.0314964	0.635627	0.332877
18	28350000	28360000	2	0.0162361	0.414359	0.569405
18	28370000	28380000	1	0.00715249	0.80754	0.185307
18	28380000	28390000	1	0.0199021	0.596751	0.383347
18	28390000	28400000	1	0.0477523	0.587266	0.364981
18	28410000	28420000	1	0.0364743	0.693251	0.270275
18	28430000	28440000	1	0.0190916	0.706087	0.274821
18	28440000	28450000	1	0.020035	0.610048	0.369917
18	28550000	28560000	1	0.0207093	0.702576	0.276715
18	28610000	28620000	1	0.0132597	0.623093	0.363647
18	28760000	28770000	1	0.0210478	0.823675	0.155277
18	28930000	28940000	1	0.0258385	0.903963	0.0701987
18	29000000	29010000	1	0.0489419	0.605367	0.345692
18	29110000	29120000	1	0.0408236	0.649827	0.30935
18	29120000	29130000	1	0.0491865	0.563639	0.387174
18	29240000	29250000	1	0.0134831	0.553108	0.433409
18	29490000	29500000	1	0.0115118	0.59274	0.395748
18	29800000	29810000	1	0.0405407	0.550106	0.409353
18	29890000	29900000	1	0.0300101	0.595407	0.374582
18	29900000	29910000	1	0.0475106	0.600801	0.351689
18	30300000	30310000	1	0.0422032	0.772017	0.18578
18	30350000	30360000	1	0.0491649	0.669773	0.281062
18	30720000	30730000	1	0.0368495	0.609284	0.353866
18	31060000	31070000	2	0.0374977	0.465594	0.496908
18	31390000	31400000	1	0.0481373	0.636102	0.315761
18	31400000	31410000	1	0.032295	0.68638	0.281325
18	31590000	31600000	1	0.02856	0.698048	0.273392
18	31890000	31900000	1	0.0186289	0.490867	0.490504
18	31910000	31920000	1	0.0135596	0.616178	0.370262
18	31920000	31930000	1	0.0396678	0.614804	0.345528
18	31930000	31940000	1	0.0251307	0.498152	0.476718
18	31970000	31980000	1	0.0330035	0.746706	0.220291
18	32020000	32030000	1	0.0490423	0.730703	0.220254
18	32100000	32110000	1	0.046859	0.699576	0.253565
18	32140000	32150000	1	0.0277471	0.51728	0.454973
18	32200000	32210000	1	0.0186535	0.646728	0.334618
18	32240000	32250000	1	0.0144244	0.53695	0.448626
18	32280000	32290000	1	0.017222	0.598813	0.383965
18	32290000	32300000	1	0.0159048	0.676512	0.307583
18	32300000	32310000	1	0.0447407	0.662508	0.292751
18	32310000	32320000	1	0.0289318	0.616371	0.354698
18	32520000	32530000	1	0.0496707	0.621594	0.328736
18	33320000	33330000	1	0.0206068	0.854656	0.124737
18	33330000	33340000	1	0.0424748	0.67808	0.279446
18	33480000	33490000	1	0.0442683	0.538715	0.417017
18	34540000	34550000	1	0.0438061	0.525681	0.430513
18	34700000	34710000	1	0.0151936	0.504327	0.480479
18	34770000	34780000	1	0.0284971	0.525223	0.446279
18	34890000	34900000	1	0.0306406	0.69588	0.273479
18	34900000	34910000	1	0.047185	0.742401	0.210414
18	35410000	35420000	1	0.0239182	0.6857	0.290381
19	160000	170000	1	0.0433784	0.66721	0.289412
19	390000	400000	1	0.0373673	0.760868	0.201765
19	880000	890000	1	0.0362504	0.61819	0.345559
19	3260000	3270000	1	0.0442522	0.539213	0.416535
19	3370000	3380000	2	0.00856385	0.451041	0.540395
19	4070000	4080000	1	0.0271319	0.733344	0.239524
19	4100000	4110000	1	0.0290539	0.618668	0.352279
19	4150000	4160000	1	0.0499606	0.73161	0.218429
19	4160000	4170000	1	0.0419954	0.596035	0.36197
19	4500000	4510000	1	0.00570719	0.62872	0.365572
19	4540000	4550000	1	0.0478494	0.581325	0.370826
19	4810000	4820000	1	0.0476385	0.548809	0.403552
19	4830000	4840000	1	0.0194937	0.601879	0.378627
19	4880000	4890000	1	0.0226383	0.551326	0.426036
19	4890000	4900000	1	0.0315896	0.569969	0.398441
19	6460000	6470000	1	0.0390311	0.683833	0.277136
19	6500000	6510000	1	0.0478644	0.603615	0.348521
19	7460000	7470000	1	0.049494	0.772628	0.177877
19	7500000	7510000	1	0.0241392	0.714079	0.261781
19	7670000	7680000	1	0.0411642	0.663425	0.29541
19	8140000	8150000	1	0.0248368	0.662231	0.312932
19	8350000	8360000	1	0.0494235	0.597023	0.353553
19	8490000	8500000	1	0.0479403	0.662939	0.289121
19	8510000	8520000	1	0.0484334	0.62666	0.324906
19	9000000	9010000	1	0.0310932	0.733465	0.235442
19	9850000	9860000	1	0.0480682	0.571547	0.380385
19	9920000	9930000	1	0.0138845	0.637519	0.348596
19	10030000	10040000	1	0.0468234	0.6591	0.294077
19	11010000	11020000	1	0.0330866	0.659323	0.307591
19	11100000	11110000	1	0.0327645	0.645372	0.321864
19	11700000	11710000	1	0.0372053	0.694861	0.267933
19	12120000	12130000	1	0.0379408	0.881714	0.0803448
19	13060000	13070000	1	0.0453596	0.832564	0.122076
19	13070000	13080000	1	0.0344962	0.69028	0.275224
19	13670000	13680000	1	0.0333484	0.717247	0.249404
19	13880000	13890000	1	0.0443337	0.826234	0.129432
19	14140000	14150000	1	0.0415936	0.629977	0.328429
19	14170000	14180000	1	0.0296979	0.79886	0.171443
19	14510000	14520000	1	0.0474547	0.833101	0.119445
19	14530000	14540000	1	0.0198334	0.521163	0.459003
19	14600000	14610000	1	0.0310798	0.831292	0.137628
19	14630000	14640000	1	0.0403771	0.739629	0.219994
19	14980000	14990000	1	0.022799	0.783217	0.193984
19	16660000	16670000	1	0.0499315	0.641562	0.308506
19	16670000	16680000	1	0.0387169	0.650793	0.31049
19	17160000	17170000	1	0.043434	0.689041	0.267525
19	17170000	17180000	1	0.0442218	0.715756	0.240022
19	17360000	17370000	1	0.0414242	0.728619	0.229957
19	17610000	17620000	1	0.0270551	0.776055	0.19689
19	17690000	17700000	1	0.0368187	0.728389	0.234792
19	17960000	17970000	1	0.0438998	0.577296	0.378804
19	18340000	18350000	1	0.0457233	0.843758	0.110518
19	19980000	19990000	1	0.0440352	0.75514	0.200824
19	20080000	20090000	1	0.0477918	0.675866	0.276342
19	20720000	20730000	1	0.0374695	0.555814	0.406716
19	21000000	21010000	1	0.0452025	0.68107	0.273728
19	22340000	22350000	1	0.0299944	0.547199	0.422807
19	22450000	22460000	1	0.0326015	0.647725	0.319674
19	22700000	22710000	1	0.0270654	0.72616	0.246775
19	24240000	24250000	2	0.0422074	0.469964	0.487828
19	24960000	24970000	1	0.0292895	0.693638	0.277072
19	25430000	25440000	1	0.0433489	0.670141	0.28651
