# Supplementary material for: Adaptive and maladaptive introgression in grapevine domestication
Source: Proc Natl Acad Sci U S A. 2023 Jun 5;120(24):e2222041120. doi: 10.1073/pnas.2222041120 (PMC10268302; doi:10.1073/pnas.2222041120)
Supplement: Supplementary file 5 — Dataset S04 (XLSX) [file pnas.2222041120.sd04.xlsx]

## Sheet: Sheet1
Dataset S4. The genes located in introgressed regions and the selective types of these regions in wine population. Class 1 means introgression from EU to wine population, and class 2 indicates the opposite.
ID	chromosome	start	end	class	slective type
P0000F.ver1.0.g265210	1	471059	481879	1	nan
P0000F.ver1.0.g265200	1	482800	499468	1	soft
P0000F.ver1.0.g264700	1	939463	940773	2	nan
P0000F.ver1.0.g264690	1	941792	949238	2	soft-linked
P0000F.ver1.0.g264360	1	1269973	1273281	1	soft-linked
P0000F.ver1.0.g264350	1	1269981	1274045	1	soft-linked
P0000F.ver1.0.g264340	1	1274157	1282619	1	soft
P0000F.ver1.0.g264230	1	1398005	1407617	1	soft
P0000F.ver1.0.g264190	1	1408720	1428678	1	soft
P0000F.ver1.0.g264220	1	1409720	1411109	1	soft
P0000F.ver1.0.g263860	1	1685778	1729866	1	soft
P0000F.ver1.0.g263840	1	1737299	1744898	1	soft
P0000F.ver1.0.g263830	1	1748323	1764889	1	soft
P0000F.ver1.0.g263600	1	2038310	2042990	1	soft-linked
P0000F.ver1.0.g263590	1	2047002	2052779	1	soft-linked
P0000F.ver1.0.g263580	1	2058464	2064172	1	soft-linked
P0000F.ver1.0.g263570	1	2069154	2069642	1	soft
P0000F.ver1.0.g263260	1	2330207	2332550	1	soft
P0000F.ver1.0.g263270	1	2330385	2330588	1	soft
P0000F.ver1.0.g262950	1	2638370	2659188	1	soft-linked
P0000F.ver1.0.g262960	1	2653084	2653819	1	soft-linked
P0000F.ver1.0.g262940	1	2659895	2660065	1	soft-linked
P0000F.ver1.0.g262740	1	2822533	2841657	1	soft
P0000F.ver1.0.g260060	1	5633024	5647928	1	soft-linked
P0000F.ver1.0.g259050	1	6877358	6882201	1	nan
P0000F.ver1.0.g256400	1	9534868	9536110	1	soft-linked
P0020F.ver1.0.g357270	1	19733535	19742135	1	nan
P0002F.ver1.0.g285050	2	38117	44304	1	nan
P0221F.ver1.0.g571570	2	12924370	12926487	1	nan
P0263F.ver1.0.g582740	2	18645943	18656981	1	nan
P0263F.ver1.0.g582730	2	18665537	18666041	2	nan
P0007F.ver1.0.g311170	3	3979760	3987826	2	soft-linked
P0007F.ver1.0.g311410	3	4180903	4220732	1	hard
P0007F.ver1.0.g311470	3	4254774	4306780	1	nan
P0007F.ver1.0.g311640	3	4512775	4552098	1	soft
P0007F.ver1.0.g312430	3	5386976	5393727	1	nan
P0007F.ver1.0.g312940	3	5956546	5965686	1	nan
P0157F.ver1.0.g539060	3	6486777	6490404	1	nan
P0157F.ver1.0.g539070	3	6491865	6493932	1	nan
P0157F.ver1.0.g539080	3	6496259	6498880	1	nan
P0157F.ver1.0.g539090	3	6496364	6496429	1	nan
P0157F.ver1.0.g539200	3	6631193	6640161	1	soft-linked
P0157F.ver1.0.g539210	3	6643441	6646794	1	soft-linked
P0157F.ver1.0.g539410	3	6828786	6836914	1	soft
P0157F.ver1.0.g539800	3	7490512	7492079	1	soft
P0157F.ver1.0.g539810	3	7494506	7494709	1	soft-linked
H0147F_001.ver1.0.g230050	3	7732840	7739751	1	nan
P0066F.ver1.0.g448140	3	8959758	8960955	1	nan
P0066F.ver1.0.g448130	3	8961109	8961357	1	nan
P0131F.ver1.0.g521940	3	10482777	10513228	1	nan
P0131F.ver1.0.g521930	3	10513696	10515786	1	nan
P0131F.ver1.0.g521920	3	10670242	10670833	1	nan
P0131F.ver1.0.g521860	3	10765306	10776285	1	nan
P0039F.ver1.0.g409340	3	12481673	12485005	1	soft-linked
P0039F.ver1.0.g409350	3	12485650	12486433	1	soft-linked
P0039F.ver1.0.g409390	3	12598007	12602427	1	soft-linked
P0039F.ver1.0.g409480	3	12794307	12801002	1	nan
P0039F.ver1.0.g409670	3	13332578	13343215	1	soft-linked
P0039F.ver1.0.g409710	3	13537271	13538163	1	nan
P0039F.ver1.0.g409740	3	13604877	13607125	1	soft
P0039F.ver1.0.g409750	3	13623986	13628771	1	soft-linked
P0039F.ver1.0.g409820	3	13771647	13855933	1	nan
P0039F.ver1.0.g409840	3	13858611	13859476	1	nan
P0039F.ver1.0.g408690	3	15413360	15419049	1	nan
P0039F.ver1.0.g408680	3	15443393	15443743	1	nan
P0039F.ver1.0.g408670	3	15443445	15445235	1	nan
P0039F.ver1.0.g408560	3	15525614	15526422	1	nan
P0039F.ver1.0.g408550	3	15529134	15530185	1	nan
P0039F.ver1.0.g408530	3	15537491	15542730	1	nan
P0039F.ver1.0.g408520	3	15542859	15544771	1	nan
P0039F.ver1.0.g408510	3	15547220	15551391	1	nan
P0039F.ver1.0.g408390	3	15798815	15800272	1	nan
P0039F.ver1.0.g408380	3	15802974	15803318	1	nan
P0039F.ver1.0.g408360	3	15805557	15806746	1	nan
P0039F.ver1.0.g408350	3	15808473	15829532	1	nan
P0139F.ver1.0.g526380	3	15938652	15940768	1	nan
P0139F.ver1.0.g526530	3	16169155	16173212	1	nan
P0139F.ver1.0.g526650	3	16438542	16439627	1	soft-linked
P0661F.ver1.0.g620520	3	17305281	17309706	1	nan
H0021F_003.ver1.0.g105980	4	12013464	12015203	1	nan
H0004F_076.ver1.0.g048260	4	18775271	18783900	1	soft
H0004F_076.ver1.0.g048280	4	18820655	18829544	1	nan
H0004F_076.ver1.0.g048290	4	18829876	18834817	1	nan
H0004F_076.ver1.0.g048430	4	18970460	18993399	1	soft
H0004F_076.ver1.0.g048440	4	18985676	18990613	1	soft
H0004F_076.ver1.0.g048450	4	18994549	18995368	1	soft-linked
H0004F_076.ver1.0.g048460	4	18998835	19002280	1	soft
H0004F_076.ver1.0.g049210	4	19727614	19736042	1	soft-linked
H0004F_076.ver1.0.g049220	4	19736175	19737090	1	soft-linked
H0004F_076.ver1.0.g049230	4	19738304	19738937	1	soft-linked
H0004F_018.ver1.0.g043950	4	22653761	22657009	1	nan
H0004F_018.ver1.0.g044020	4	22745917	22749556	1	nan
P0243F.ver1.0.g577470	4	23821131	23831642	1	nan
P0243F.ver1.0.g577460	4	23849727	23852914	1	nan
P0243F.ver1.0.g577230	4	24273547	24276201	1	nan
P0243F.ver1.0.g577220	4	24279938	24282320	1	nan
P0114F.ver1.0.g503080	5	576125	580447	1	nan
P0114F.ver1.0.g503090	5	584949	614423	1	nan
P0114F.ver1.0.g504340	5	1629833	1664588	1	soft-linked
P0137F.ver1.0.g526290	5	1806090	1812323	1	nan
P0137F.ver1.0.g526240	5	1857578	1859470	1	nan
P0137F.ver1.0.g526230	5	1860525	1863004	1	nan
P0137F.ver1.0.g526220	5	1866982	1868943	1	nan
P0137F.ver1.0.g525900	5	2198931	2211384	1	soft-linked
P0137F.ver1.0.g525680	5	2395186	2409732	1	soft
H0113F_005.ver1.0.g211870	5	3999035	4005637	1	soft-linked
H0113F_005.ver1.0.g211860	5	4009104	4025849	1	soft
H0006F_033.ver1.0.g061160	5	6415223	6415615	1	soft
H0006F_033.ver1.0.g061150	5	6416402	6418581	1	soft
H0006F_033.ver1.0.g061140	5	6418825	6419092	1	nan
H0006F_033.ver1.0.g061100	5	6453778	6466953	1	nan
H0006F_033.ver1.0.g061110	5	6454031	6463338	1	nan
H0006F_012.ver1.0.g060480	5	7330981	7334233	2	nan
H0019F_015.ver1.0.g100720	5	14407318	14410329	1	nan
P0019F.ver1.0.g353060	5	17285739	17308010	1	soft-linked
P0019F.ver1.0.g353070	5	17307713	17307904	1	soft-linked
P0019F.ver1.0.g353050	5	17309632	17310763	1	soft-linked
P0019F.ver1.0.g353040	5	17319033	17319389	1	nan
P0578F.ver1.0.g617780	5	18348682	18350079	1	nan
P0578F.ver1.0.g617770	5	18356349	18359496	1	nan
P0044F.ver1.0.g416130	5	19555140	19571235	2	soft-linked
P0081F.ver1.0.g464670	5	21227308	21230669	1	nan
P0323F.ver1.0.g594820	5	21571937	21575214	1	nan
P0358F.ver1.0.g600450	5	21920212	21932462	1	soft-linked
P0088F.ver1.0.g475160	5	22498842	22501344	1	soft-linked
P0088F.ver1.0.g474910	5	22680087	22680902	1	nan
P0088F.ver1.0.g474440	5	23246674	23263683	1	nan
P0027F.ver1.0.g382690	6	513465	530456	1	nan
P0027F.ver1.0.g382680	6	537307	537693	1	nan
H0347F_004.ver1.0.g248770	6	2610691	2611509	1	nan
P0268F.ver1.0.g583860	6	10795604	10798486	1	nan
P0440F.ver1.0.g609520	6	12357449	12366532	1	nan
P0440F.ver1.0.g609450	6	12489636	12490884	1	nan
H0013F_015.ver1.0.g085640	6	12494371	12495728	1	nan
H0013F_015.ver1.0.g085360	6	13026287	13032655	1	soft-linked
H0013F_015.ver1.0.g085310	6	13082327	13092402	2	soft-linked
H0013F_015.ver1.0.g085110	6	13335691	13342220	1	nan
H0013F_015.ver1.0.g085100	6	13341882	13342350	1	nan
H0013F_015.ver1.0.g085090	6	13342454	13342654	1	nan
P0257F.ver1.0.g581380	6	13717267	13728057	1	soft
P0257F.ver1.0.g581100	6	14163561	14164979	1	nan
P0278F.ver1.0.g585760	6	14405958	14414719	1	soft
P0278F.ver1.0.g585820	6	14531365	14537074	1	nan
P0278F.ver1.0.g585830	6	14533870	14536967	1	nan
P0278F.ver1.0.g585840	6	14537385	14554965	1	nan
H0013F_019.ver1.0.g085910	6	14865411	14866239	1	nan
P0117F.ver1.0.g508540	6	15353173	15355659	1	nan
P0117F.ver1.0.g508530	6	15356170	15364708	1	soft-linked
P0117F.ver1.0.g508520	6	15368050	15368662	1	nan
P0117F.ver1.0.g508480	6	15489478	15491714	1	nan
P0117F.ver1.0.g508350	6	15682484	15694111	1	nan
P0117F.ver1.0.g508340	6	15711175	15714877	1	nan
P0117F.ver1.0.g508320	6	15716391	15729730	1	nan
P0117F.ver1.0.g508310	6	15747309	15750959	1	nan
P0117F.ver1.0.g508220	6	15913952	15914752	1	soft
P0117F.ver1.0.g507950	6	16265758	16285929	1	soft
P0207F.ver1.0.g566800	7	2121589	2125198	1	nan
P0008F.ver1.0.g315510	7	6008011	6011822	2	soft
P0008F.ver1.0.g315500	7	6012770	6017478	2	soft-linked
P0048F.ver1.0.g423120	7	10607644	10616574	1	nan
P0226F.ver1.0.g573470	7	12490374	12491194	1	nan
P0226F.ver1.0.g573460	7	12492731	12495040	1	nan
P0090F.ver1.0.g477910	7	14407793	14411014	1	nan
P0322F.ver1.0.g594690	7	15989846	15991230	1	nan
P0345F.ver1.0.g598550	7	16371635	16377564	1	nan
P0345F.ver1.0.g598560	7	16428707	16429440	1	nan
P0345F.ver1.0.g598650	7	16562066	16568083	1	soft-linked
P0092F.ver1.0.g480210	7	16711723	16725479	1	nan
P0092F.ver1.0.g480200	7	16760761	16761997	1	nan
P0092F.ver1.0.g480190	7	16763999	16764232	1	soft-linked
P0092F.ver1.0.g480180	7	16778327	16781891	1	soft
P0092F.ver1.0.g480170	7	16787779	16788259	1	soft-linked
P0092F.ver1.0.g480160	7	16823784	16825861	1	soft-linked
P0092F.ver1.0.g480140	7	16836361	16843070	1	soft-linked
P0092F.ver1.0.g480150	7	16836444	16836653	1	soft-linked
P0092F.ver1.0.g480000	7	17141331	17141757	1	soft
P0092F.ver1.0.g479790	7	17559889	17560482	1	soft
P0092F.ver1.0.g479620	7	17773751	17803815	1	soft-linked
P0092F.ver1.0.g479580	7	17889810	17900508	1	nan
P0092F.ver1.0.g479550	7	17936394	17953207	1	hard
P0092F.ver1.0.g479380	7	18292596	18295784	1	soft-linked
P0011F.ver1.0.g333480	7	18725064	18743774	1	soft
P0011F.ver1.0.g333240	7	19029222	19043107	2	nan
P0011F.ver1.0.g333230	7	19046413	19046910	2	nan
P0011F.ver1.0.g333220	7	19047840	19048471	2	soft-linked
P0011F.ver1.0.g333000	7	19439583	19452560	1	soft
P0011F.ver1.0.g332820	7	19858447	19860522	1	nan
P0011F.ver1.0.g332810	7	19867577	19870930	1	nan
P0011F.ver1.0.g332700	7	20049130	20065827	1	soft
P0011F.ver1.0.g331840	7	21187738	21191267	1	soft-linked
P0011F.ver1.0.g331830	7	21190653	21197018	1	soft
P0011F.ver1.0.g331220	7	21891352	21893255	1	soft-linked
P0011F.ver1.0.g331210	7	21896816	21897052	1	soft-linked
P0011F.ver1.0.g331080	7	22040110	22044166	1	soft
P0011F.ver1.0.g331070	7	22045477	22052665	1	soft-linked
H0126F_004.ver1.0.g220160	7	24319786	24321575	1	nan
P0492F.ver1.0.g613690	7	25155351	25156496	1	nan
P0126F.ver1.0.g516340	7	25568389	25575702	1	nan
P0041F.ver1.0.g413830	7	27033629	27084237	1	soft
P0041F.ver1.0.g412610	7	28318827	28321469	1	nan
P0041F.ver1.0.g412600	7	28322242	28324004	1	nan
P0041F.ver1.0.g411170	7	29738009	29755779	1	nan
P0041F.ver1.0.g410820	7	30385383	30386200	1	nan
P0093F.ver1.0.g481210	7	31079822	31080384	1	soft
P0178F.ver1.0.g552840	8	8911419	8919616	1	nan
P0178F.ver1.0.g552830	8	8919685	8921814	1	nan
P0178F.ver1.0.g552810	8	8980358	8983670	1	nan
P0178F.ver1.0.g552790	8	9055742	9058867	1	nan
H0001F_068.ver1.0.g020130	8	17529848	17530998	1	soft
H0001F_068.ver1.0.g020120	8	17531747	17541343	1	soft
P0001F.ver1.0.g268030	8	18890315	18893257	1	soft-linked
P0001F.ver1.0.g267890	8	19017171	19037577	1	soft
P0001F.ver1.0.g267900	8	19028170	19033468	1	soft
P0001F.ver1.0.g267300	8	19455301	19460496	1	soft-linked
P0001F.ver1.0.g267290	8	19461768	19464115	1	soft-linked
P0001F.ver1.0.g267280	8	19464400	19472497	1	soft
P0001F.ver1.0.g267200	8	19531008	19537310	1	nan
P0001F.ver1.0.g266670	8	20016563	20022654	1	soft
P0001F.ver1.0.g266660	8	20025903	20029635	1	soft
P0001F.ver1.0.g266420	8	20242291	20243639	1	nan
P0001F.ver1.0.g266410	8	20247291	20249077	1	soft
P0001F.ver1.0.g266230	8	20400096	20401625	2	soft-linked
P0001F.ver1.0.g266220	8	20404395	20407312	2	soft-linked
P0001F.ver1.0.g266200	8	20428898	20458156	2	soft
P0153F.ver1.0.g536160	9	875253	876426	1	nan
P0153F.ver1.0.g536150	9	884368	912238	1	nan
P0153F.ver1.0.g536120	9	923610	924134	1	nan
P0203F.ver1.0.g564850	9	3252521	3255720	1	nan
H0030F_003.ver1.0.g129420	9	3735892	3741572	1	nan
H0030F_003.ver1.0.g129430	9	3743151	3755771	1	nan
H0030F_003.ver1.0.g129590	9	3956478	3962019	1	soft-linked
P0038F.ver1.0.g405840	9	7573393	7577759	1	nan
P0038F.ver1.0.g405820	9	7636587	7666994	1	nan
P0038F.ver1.0.g405630	9	7881197	7883819	1	nan
P0038F.ver1.0.g405620	9	7884119	7885000	1	nan
P0038F.ver1.0.g405610	9	7886093	7890016	1	nan
P0038F.ver1.0.g405560	9	7985947	7986985	1	nan
H0229F_001.ver1.0.g243880	9	8170305	8173371	1	nan
P0135F.ver1.0.g523720	9	8824887	8844672	1	nan
P0135F.ver1.0.g523730	9	8848080	8850149	1	nan
P0135F.ver1.0.g523740	9	8871908	8876132	1	nan
P0135F.ver1.0.g523750	9	8878059	8910006	1	soft-linked
P0135F.ver1.0.g523780	9	8944964	8970235	1	nan
P0135F.ver1.0.g523820	9	9017115	9023615	1	nan
P0135F.ver1.0.g523830	9	9044890	9057772	1	nan
P0135F.ver1.0.g523900	9	9199667	9211173	1	nan
P0135F.ver1.0.g524020	9	9519432	9528489	1	nan
P0135F.ver1.0.g524200	9	9910212	9913083	1	soft
P0135F.ver1.0.g524210	9	9917485	9923802	1	soft-linked
P0135F.ver1.0.g524250	9	10027512	10058362	1	soft
P0184F.ver1.0.g554540	9	11734105	11734652	1	nan
P0184F.ver1.0.g554550	9	11735016	11735402	1	nan
P0184F.ver1.0.g554560	9	11737031	11738237	1	nan
P0184F.ver1.0.g554660	9	11973118	11976670	1	nan
P0184F.ver1.0.g554730	9	12119322	12123267	1	nan
P0184F.ver1.0.g554740	9	12125766	12126354	1	nan
P0184F.ver1.0.g554800	9	12191606	12194866	1	soft
P0184F.ver1.0.g554820	9	12312932	12314948	1	nan
H0102F_003.ver1.0.g204670	9	12967172	12994741	1	nan
H0102F_003.ver1.0.g204690	9	13025252	13031040	1	nan
H0102F_003.ver1.0.g204700	9	13034276	13043020	1	nan
H0102F_003.ver1.0.g204730	9	13067212	13072352	1	nan
H0102F_003.ver1.0.g204740	9	13069764	13070798	1	nan
H0102F_003.ver1.0.g204890	9	13444271	13445668	1	nan
H0141F_004.ver1.0.g228300	9	14928980	14933507	1	nan
P0218F.ver1.0.g570280	9	16334720	16341071	1	nan
P0419F.ver1.0.g607260	10	105334	113518	1	nan
P0419F.ver1.0.g607270	10	112193	112591	1	nan
P0419F.ver1.0.g607280	10	117097	129907	1	nan
P0408F.ver1.0.g606090	10	479203	482323	1	nan
P0054F.ver1.0.g430290	10	997207	1001797	1	nan
P0054F.ver1.0.g432020	10	2822339	2826707	1	nan
P0054F.ver1.0.g432030	10	2826791	2827796	1	nan
P0054F.ver1.0.g432040	10	2828766	2829053	1	nan
P0054F.ver1.0.g432090	10	2880263	2880905	1	soft
P0054F.ver1.0.g432100	10	2882664	2886163	1	soft
P0054F.ver1.0.g432460	10	3133237	3133872	1	soft
P0054F.ver1.0.g432680	10	3328587	3336956	1	soft-linked
P0054F.ver1.0.g432690	10	3333318	3349503	1	soft-linked
P0054F.ver1.0.g432700	10	3349647	3396788	2	soft
H0201F_015.ver1.0.g240930	10	3699430	3721310	1	soft
H0201F_015.ver1.0.g240940	10	3706329	3707480	1	soft
H0201F_016.ver1.0.g241570	10	4339404	4352104	1	nan
H0201F_016.ver1.0.g241590	10	4382757	4384157	1	nan
H0201F_016.ver1.0.g241600	10	4388939	4390595	1	nan
P0028F.ver1.0.g382940	10	4428122	4430755	1	nan
P0028F.ver1.0.g383040	10	4503758	4517122	1	soft
P0028F.ver1.0.g383070	10	4553689	4565866	1	soft-linked
P0028F.ver1.0.g383100	10	4594680	4598434	1	nan
P0028F.ver1.0.g383940	10	5539688	5560721	1	soft-linked
P0028F.ver1.0.g385280	10	7025159	7040802	1	soft
P0028F.ver1.0.g386430	10	8241177	8251761	1	soft-linked
P0028F.ver1.0.g386620	10	8466524	8466955	1	nan
P0489F.ver1.0.g613580	10	8759192	8844487	1	soft
P0489F.ver1.0.g613590	10	8848102	8853506	1	soft
P0133F.ver1.0.g523420	10	9135507	9140555	1	soft
P0133F.ver1.0.g523280	10	9336400	9342168	1	nan
P0133F.ver1.0.g522960	10	9823607	9845276	1	soft-linked
P0133F.ver1.0.g522760	10	10138204	10159799	1	soft
P0037F.ver1.0.g405230	10	10565102	10581073	1	soft
P0037F.ver1.0.g404910	10	11097173	11106493	1	nan
P0037F.ver1.0.g404400	10	11997301	12008184	1	nan
P0037F.ver1.0.g404390	10	12008272	12012128	1	nan
P0037F.ver1.0.g403660	10	13291792	13298732	1	nan
P0292F.ver1.0.g588800	10	13818220	13818669	1	nan
P0051F.ver1.0.g425970	10	14170923	14176857	1	nan
P0051F.ver1.0.g426000	10	14235013	14236970	1	nan
P0051F.ver1.0.g426040	10	14295515	14301608	1	nan
P0051F.ver1.0.g426100	10	14397692	14397901	1	nan
P0051F.ver1.0.g426110	10	14413015	14418925	1	nan
P0051F.ver1.0.g426150	10	14495424	14503144	1	soft-linked
P0051F.ver1.0.g426160	10	14504053	14504376	1	soft-linked
P0051F.ver1.0.g426170	10	14508722	14514618	1	soft
P0051F.ver1.0.g426180	10	14528061	14546660	1	soft-linked
P0051F.ver1.0.g426290	10	14772906	14811843	1	soft
P0051F.ver1.0.g426700	10	15673916	15675729	1	soft-linked
P0051F.ver1.0.g426710	10	15676072	15679851	1	soft-linked
H0119F_006.ver1.0.g216220	10	16510235	16511199	1	soft-linked
H0119F_006.ver1.0.g216230	10	16512434	16550499	1	soft
P0469F.ver1.0.g612070	10	17469632	17472047	1	nan
P0614F.ver1.0.g619060	10	18180980	18181848	1	nan
P0614F.ver1.0.g619070	10	18189550	18189846	1	nan
P0337F.ver1.0.g597410	10	18343615	18358147	1	nan
P0455F.ver1.0.g610820	10	18651599	18651796	1	nan
P0559F.ver1.0.g617060	10	18982013	18982556	1	nan
P0559F.ver1.0.g617050	10	18983420	18983909	1	nan
P0570F.ver1.0.g617510	10	19079417	19081616	1	nan
P0570F.ver1.0.g617500	10	19081819	19082425	1	nan
P0570F.ver1.0.g617490	10	19086787	19087770	1	nan
P0570F.ver1.0.g617480	10	19088313	19088600	1	nan
P0570F.ver1.0.g617470	10	19088640	19088843	1	nan
P0031F.ver1.0.g394470	10	20050557	20051735	1	soft-linked
P0031F.ver1.0.g394480	10	20051247	20051516	1	soft-linked
P0031F.ver1.0.g394460	10	20052046	20055764	1	soft-linked
P0031F.ver1.0.g394170	10	20866978	20868805	1	nan
P0031F.ver1.0.g394030	10	21356974	21373470	1	nan
P0031F.ver1.0.g393880	10	21644495	21656225	1	nan
P0031F.ver1.0.g393720	10	22001727	22021559	1	nan
P0031F.ver1.0.g393160	10	23155686	23174590	1	soft
P0031F.ver1.0.g393150	10	23179134	23181924	1	soft
P0031F.ver1.0.g393090	10	23225066	23233766	1	nan
P0324F.ver1.0.g595090	10	24833180	24841176	1	nan
P0010F.ver1.0.g324420	11	1379862	1387271	1	nan
P0010F.ver1.0.g324430	11	1387681	1395900	1	nan
P0010F.ver1.0.g324440	11	1391610	1393487	1	nan
P0010F.ver1.0.g329090	11	5706973	5707517	1	nan
P0025F.ver1.0.g373300	11	8934394	8935455	1	nan
P0025F.ver1.0.g373310	11	8939185	8941909	1	nan
P0025F.ver1.0.g374250	11	10800235	10832853	2	soft
P0078F.ver1.0.g459920	11	11798985	11809180	1	nan
P0237F.ver1.0.g575980	11	12182925	12185165	1	nan
P0237F.ver1.0.g575970	11	12186176	12186556	1	nan
P0050F.ver1.0.g425720	11	16324745	16339893	1	nan
P0050F.ver1.0.g425880	11	16701088	16701369	1	nan
P0197F.ver1.0.g561060	11	19681737	19708654	2	nan
P0197F.ver1.0.g561160	11	19820631	19839430	1	soft
P0197F.ver1.0.g561310	11	20057426	20074706	1	soft-linked
P0103F.ver1.0.g492860	12	535474	541587	1	nan
P0103F.ver1.0.g493350	12	1250052	1252658	1	nan
P0103F.ver1.0.g493860	12	2047665	2053187	2	soft-linked
P0103F.ver1.0.g493870	12	2055495	2065162	2	nan
P0107F.ver1.0.g498380	12	2130090	2157026	1	soft-linked
P0107F.ver1.0.g498370	12	2159069	2169392	1	soft
P0107F.ver1.0.g498210	12	2365655	2366043	1	nan
P0107F.ver1.0.g498200	12	2369895	2375961	1	nan
P0107F.ver1.0.g498040	12	2509829	2511442	1	soft-linked
P0107F.ver1.0.g498010	12	2540525	2545061	1	soft-linked
P0107F.ver1.0.g497990	12	2577765	2583691	1	soft-linked
P0107F.ver1.0.g497980	12	2584807	2596253	1	soft-linked
P0107F.ver1.0.g497950	12	2598217	2660376	1	nan
P0107F.ver1.0.g497870	12	2776314	2782659	1	nan
P0107F.ver1.0.g497850	12	2799218	2809252	1	soft-linked
P0107F.ver1.0.g497830	12	2812272	2827343	1	hard-linked
P0107F.ver1.0.g497840	12	2826629	2827018	1	soft-linked
P0107F.ver1.0.g497820	12	2828538	2835760	1	soft
P0014F.ver1.0.g339780	12	6340811	6344921	1	nan
P0014F.ver1.0.g339770	12	6345108	6348393	1	nan
P0014F.ver1.0.g338300	12	7741534	8270753	1	nan
P0363F.ver1.0.g601010	12	7993093	7997450	1	nan
P0363F.ver1.0.g601000	12	8047912	8048079	1	nan
P0014F.ver1.0.g338060	12	8618425	8622410	1	nan
P0014F.ver1.0.g337960	12	8688339	8694594	1	nan
P0014F.ver1.0.g337370	12	9401589	9417370	1	nan
P0014F.ver1.0.g337130	12	9647881	9668386	1	nan
H0373F_004.ver1.0.g249460	12	15205044	15213669	1	nan
P0079F.ver1.0.g460900	12	16325945	16330286	1	nan
P0079F.ver1.0.g460770	12	16622946	16624770	2	nan
P0079F.ver1.0.g460690	12	16864158	16899249	1	nan
P0079F.ver1.0.g460600	12	17048629	17073079	1	hard-linked
P0079F.ver1.0.g460550	12	17150541	17154503	1	soft
H0015F_032.ver1.0.g092240	12	17503200	17503982	1	nan
H0015F_032.ver1.0.g092510	12	18064363	18074209	1	soft
H0015F_032.ver1.0.g092550	12	18163724	18165533	1	soft
H0015F_032.ver1.0.g092630	12	18270961	18277570	1	nan
H0015F_032.ver1.0.g092640	12	18277667	18278167	1	nan
H0015F_032.ver1.0.g092650	12	18277964	18289161	1	nan
H0015F_032.ver1.0.g092660	12	18278242	18278871	1	nan
H0015F_032.ver1.0.g092670	12	18310200	18322635	1	nan
P0205F.ver1.0.g565630	12	18717727	18750663	1	soft
P0205F.ver1.0.g565640	12	18760075	18780135	1	soft-linked
P0205F.ver1.0.g565690	12	18850488	18856337	1	nan
P0423F.ver1.0.g607910	12	19475585	19481896	1	nan
P0352F.ver1.0.g599650	12	19736583	19771102	1	nan
P0352F.ver1.0.g599660	12	19801901	19802829	1	nan
P0352F.ver1.0.g599670	12	19804262	19808388	1	nan
H0015F_018.ver1.0.g091890	12	19964423	19964847	1	nan
H0015F_018.ver1.0.g091900	12	19965176	19965559	1	nan
H0015F_018.ver1.0.g091930	12	20019377	20020798	1	nan
H0015F_001.ver1.0.g090860	12	20430879	20438321	1	nan
H0015F_001.ver1.0.g090870	12	20439963	20447046	1	nan
P0015F.ver1.0.g343650	12	21013192	21036192	1	soft-linked
P0015F.ver1.0.g343660	12	21016275	21017792	1	soft-linked
P0015F.ver1.0.g343760	12	21096446	21098190	1	nan
P0015F.ver1.0.g343770	12	21096588	21096851	1	nan
P0015F.ver1.0.g343840	12	21171481	21171781	1	soft-linked
P0015F.ver1.0.g343850	12	21179256	21188608	1	soft-linked
P0015F.ver1.0.g343990	12	21419265	21420584	1	nan
P0015F.ver1.0.g344070	12	21653512	21655073	1	nan
P0015F.ver1.0.g344080	12	21658548	21661212	1	soft
P0015F.ver1.0.g344200	12	21836954	21847332	1	soft-linked
P0015F.ver1.0.g344210	12	21841510	21842061	1	soft-linked
P0015F.ver1.0.g344220	12	21853241	21855294	1	nan
P0118F.ver1.0.g508970	12	22526747	22530943	1	nan
P0118F.ver1.0.g508980	12	22533370	22535407	1	nan
P0118F.ver1.0.g509090	12	22620171	22625965	1	soft-linked
P0118F.ver1.0.g509100	12	22637008	22657508	1	soft-linked
P0118F.ver1.0.g509110	12	22667147	22676105	1	nan
P0118F.ver1.0.g509260	12	22826609	22844962	1	soft-linked
P0118F.ver1.0.g509270	12	22829518	22844962	1	soft-linked
P0118F.ver1.0.g509290	12	22873481	22888244	1	nan
P0032F.ver1.0.g396900	12	23444730	23450759	1	nan
P0032F.ver1.0.g396890	12	23455444	23455845	1	nan
P0032F.ver1.0.g396860	12	23505016	23505252	1	nan
P0032F.ver1.0.g396850	12	23507065	23509370	1	nan
P0032F.ver1.0.g396840	12	23526988	23527784	1	nan
H0032F_002.ver1.0.g132820	12	23807975	23822403	2	nan
H0032F_002.ver1.0.g132680	12	24050806	24052868	1	soft
H0032F_002.ver1.0.g132480	12	24390211	24418169	1	soft
H0032F_002.ver1.0.g132490	12	24401939	24405290	1	soft-linked
H0032F_002.ver1.0.g132440	12	24480102	24494632	1	nan
H0032F_002.ver1.0.g132430	12	24489403	24494632	1	nan
P0307F.ver1.0.g592290	12	24927504	24937409	1	nan
P0307F.ver1.0.g592280	12	24939205	24939501	1	nan
H0032F_005.ver1.0.g133480	12	25429602	25460231	2	soft
P0005F.ver1.0.g298800	13	3334331	3342830	1	soft
P0111F.ver1.0.g500070	13	14180349	14181147	1	nan
P0111F.ver1.0.g500060	13	14184076	14185843	1	nan
P0287F.ver1.0.g587880	13	16351417	16354832	1	nan
P0287F.ver1.0.g587870	13	16357936	16358707	1	nan
P0154F.ver1.0.g537760	13	21679182	21684951	1	nan
P0154F.ver1.0.g537770	13	21688227	21691584	1	nan
P0371F.ver1.0.g602190	13	23203154	23207092	1	soft
P0371F.ver1.0.g602200	13	23223764	23224266	1	soft
H0129F_009.ver1.0.g222360	13	25262665	25266523	1	nan
H0129F_009.ver1.0.g222370	13	25267771	25268276	1	nan
H0129F_009.ver1.0.g222470	13	25370179	25376621	1	nan
P0142F.ver1.0.g528750	13	26171248	26173379	1	nan
P0142F.ver1.0.g528760	13	26180750	26182147	1	nan
P0142F.ver1.0.g529060	13	26579216	26584871	1	nan
P0142F.ver1.0.g529270	13	26820487	26822385	1	soft-linked
P0142F.ver1.0.g529280	13	26824734	26828927	1	soft
H0080F_010.ver1.0.g184040	13	27248080	27250675	1	nan
H0080F_010.ver1.0.g184050	13	27252780	27253120	1	nan
P0018F.ver1.0.g348400	14	38379	43479	1	soft-linked
P0018F.ver1.0.g348410	14	46640	47913	1	soft-linked
P0018F.ver1.0.g349150	14	621396	631227	1	soft
P0018F.ver1.0.g349160	14	631871	633545	1	soft-linked
P0018F.ver1.0.g349170	14	633792	635910	1	soft-linked
P0018F.ver1.0.g349180	14	636503	636691	1	soft-linked
P0018F.ver1.0.g349190	14	637906	642240	1	soft-linked
P0018F.ver1.0.g349650	14	1005873	1011721	1	nan
P0018F.ver1.0.g349660	14	1017462	1021427	1	nan
P0018F.ver1.0.g349710	14	1050602	1051827	1	soft-linked
P0018F.ver1.0.g349720	14	1051360	1053048	1	soft
P0018F.ver1.0.g349730	14	1053363	1053602	1	soft
P0018F.ver1.0.g349740	14	1054598	1056055	1	soft
P0018F.ver1.0.g349750	14	1058691	1065030	1	soft-linked
P0018F.ver1.0.g350430	14	1725505	1732253	1	soft-linked
P0018F.ver1.0.g350440	14	1737773	1743614	1	soft
P0296F.ver1.0.g589720	14	2260164	2261528	1	nan
P0296F.ver1.0.g589710	14	2262540	2272036	1	nan
P0296F.ver1.0.g589680	14	2357323	2358867	1	nan
H0018F_013.ver1.0.g096460	14	3009838	3010154	1	nan
H0018F_013.ver1.0.g096470	14	3012307	3016024	1	nan
H0018F_013.ver1.0.g096480	14	3012421	3017356	1	nan
H0018F_013.ver1.0.g096550	14	3065245	3076603	1	nan
P0042F.ver1.0.g415750	14	4794346	4797102	1	nan
P0238F.ver1.0.g576290	14	11517741	11520776	1	nan
P0238F.ver1.0.g576280	14	11527514	11528416	1	nan
P0035F.ver1.0.g402550	14	12000101	12000346	1	nan
P0035F.ver1.0.g402540	14	12009888	12010503	1	nan
P0035F.ver1.0.g400930	14	14646559	14655562	1	soft
P0035F.ver1.0.g400920	14	14657596	14659818	1	soft
P0035F.ver1.0.g400910	14	14661309	14662038	1	soft
P0035F.ver1.0.g400900	14	14668374	14668854	1	soft
P0035F.ver1.0.g400890	14	14669210	14669389	1	soft
P0035F.ver1.0.g400850	14	14727721	14734275	2	soft-linked
P0035F.ver1.0.g400840	14	14734675	14755092	2	soft
P0035F.ver1.0.g400510	14	15260964	15261518	2	nan
P0035F.ver1.0.g400490	14	15263566	15266229	2	nan
P0035F.ver1.0.g400500	14	15264663	15264995	2	nan
P0035F.ver1.0.g400480	14	15290844	15311256	1	nan
P0035F.ver1.0.g400470	14	15311035	15314782	1	nan
P0035F.ver1.0.g400400	14	15375973	15377365	1	nan
P0035F.ver1.0.g400390	14	15379250	15381832	1	nan
P0035F.ver1.0.g400360	14	15389969	15392659	1	soft-linked
P0035F.ver1.0.g400370	14	15391644	15391841	1	soft-linked
P0169F.ver1.0.g547640	14	17810052	17813429	1	nan
P0169F.ver1.0.g547820	14	17958177	17961631	1	nan
H0145F_005.ver1.0.g229240	15	1841562	1842925	1	nan
H0087F_002.ver1.0.g191250	15	2939220	2940261	1	nan
H0087F_002.ver1.0.g191240	15	2940505	2941437	1	nan
H0087F_002.ver1.0.g191070	15	3389029	3390098	1	nan
P0211F.ver1.0.g568000	15	4254164	4255776	1	nan
P0211F.ver1.0.g568040	15	4409339	4419282	1	soft
P0211F.ver1.0.g568100	15	4643913	4649219	1	nan
H0159F_003.ver1.0.g234470	15	5963113	5963445	2	nan
H0159F_003.ver1.0.g234380	15	6073400	6085939	1	soft
P0265F.ver1.0.g583490	15	7794676	7802717	1	nan
P0265F.ver1.0.g583480	15	7851647	7872156	1	nan
P0265F.ver1.0.g583470	15	7872690	7872947	1	nan
P0265F.ver1.0.g583450	15	7872959	7879289	1	nan
P0265F.ver1.0.g583460	15	7873003	7873179	1	nan
P0249F.ver1.0.g578740	15	10013471	10017279	1	nan
P0312F.ver1.0.g593070	15	12160939	12164102	1	nan
P0312F.ver1.0.g593060	15	12176648	12179431	1	nan
H0094F_003.ver1.0.g197360	15	14236124	14236877	1	nan
H0094F_003.ver1.0.g197350	15	14257728	14260990	1	nan
H0094F_003.ver1.0.g197340	15	14264248	14264910	1	nan
H0094F_003.ver1.0.g197330	15	14264809	14267140	1	nan
P0189F.ver1.0.g557410	15	14589544	14589708	1	nan
P0189F.ver1.0.g557470	15	14713950	14714819	1	nan
P0189F.ver1.0.g557770	15	15234563	15236527	1	nan
H0094F_008.ver1.0.g197780	15	15467822	15505662	1	soft-linked
P0094F.ver1.0.g481660	15	15718985	15729634	1	soft
P0094F.ver1.0.g481650	15	15729778	15732659	1	soft-linked
P0094F.ver1.0.g481600	15	15844006	15846111	1	nan
P0115F.ver1.0.g504600	15	16109443	16115336	1	soft-linked
P0115F.ver1.0.g504610	15	16119311	16125277	1	soft
P0188F.ver1.0.g557020	15	20785477	20787120	1	nan
P0188F.ver1.0.g556650	15	21144359	21163020	1	soft-linked
P0188F.ver1.0.g556500	15	21305995	21311403	1	soft-linked
P0188F.ver1.0.g556490	15	21314598	21317279	1	nan
P0188F.ver1.0.g556480	15	21318666	21332243	1	soft-linked
P0148F.ver1.0.g533490	16	235964	253516	1	soft
P0148F.ver1.0.g533380	16	388460	390062	1	soft
P0148F.ver1.0.g533360	16	409699	409989	1	nan
P0148F.ver1.0.g533180	16	581558	581857	1	soft-linked
P0148F.ver1.0.g533170	16	582319	586916	1	soft-linked
P0148F.ver1.0.g533160	16	587544	589566	1	soft-linked
P0148F.ver1.0.g533150	16	590405	592045	1	soft-linked
P0148F.ver1.0.g533140	16	599535	600292	1	soft-linked
P0148F.ver1.0.g533130	16	602914	603938	1	soft-linked
P0148F.ver1.0.g533120	16	605717	617548	1	soft
P0148F.ver1.0.g533100	16	648276	650872	1	soft-linked
P0148F.ver1.0.g533090	16	688910	713513	1	soft
P0148F.ver1.0.g533030	16	794177	798682	1	nan
P0148F.ver1.0.g533010	16	806900	820382	1	nan
P0148F.ver1.0.g533020	16	809429	814389	1	nan
P0148F.ver1.0.g533000	16	821923	839264	1	nan
P0342F.ver1.0.g598230	16	1408180	1419807	1	nan
P0317F.ver1.0.g593680	16	1948739	1953268	1	soft
P0070F.ver1.0.g450850	16	7670986	7671806	1	nan
P0070F.ver1.0.g451280	16	8489302	8492854	1	nan
P0070F.ver1.0.g451300	16	8505060	8511252	1	nan
P0070F.ver1.0.g451310	16	8514688	8515176	1	nan
P0070F.ver1.0.g451320	16	8519207	8520875	1	nan
P0070F.ver1.0.g451340	16	8550233	8554079	1	nan
P0070F.ver1.0.g451350	16	8556211	8556625	1	nan
P0070F.ver1.0.g451360	16	8559970	8560170	1	nan
P0136F.ver1.0.g524460	16	10935189	10936098	1	nan
P0136F.ver1.0.g524450	16	10938783	10939082	1	nan
P0136F.ver1.0.g524390	16	11144807	11145355	1	nan
P0316F.ver1.0.g593360	16	11621793	11630336	1	nan
P0302F.ver1.0.g590950	16	12270580	12274332	1	nan
P0302F.ver1.0.g590960	16	12275258	12277701	1	nan
P0057F.ver1.0.g434940	16	16694708	16712957	1	soft
P0057F.ver1.0.g435590	16	17566909	17573704	1	nan
P0057F.ver1.0.g435600	16	17574101	17577908	1	nan
P0057F.ver1.0.g435800	16	17801096	17801617	1	soft
P0057F.ver1.0.g435880	16	17912005	17913943	1	nan
P0095F.ver1.0.g484530	16	18025815	18029061	1	nan
P0095F.ver1.0.g484140	16	18550520	18550975	1	nan
P0095F.ver1.0.g484150	16	18550532	18550804	1	nan
P0095F.ver1.0.g484130	16	18553360	18553722	1	nan
P0095F.ver1.0.g484000	16	18684357	18687475	1	nan
P0095F.ver1.0.g483730	16	18899927	18921706	1	nan
P0095F.ver1.0.g483710	16	18952035	18961469	1	soft
P0095F.ver1.0.g483560	16	19209217	19214525	1	soft
P0095F.ver1.0.g483550	16	19218267	19232375	1	soft
H0125F_007.ver1.0.g219730	16	20833499	20833570	2	soft-linked
H0125F_007.ver1.0.g219720	16	20834475	20838697	2	soft
H0125F_007.ver1.0.g219690	16	20859728	20884988	1	soft
P0498F.ver1.0.g614330	16	21567894	21571540	1	nan
P0454F.ver1.0.g610680	16	21777874	21780566	1	nan
P0454F.ver1.0.g610690	16	21780464	21784534	1	nan
P0454F.ver1.0.g610700	16	21784708	21785741	1	nan
H0277F_001.ver1.0.g246040	16	22081745	22084810	1	nan
H0277F_001.ver1.0.g245900	16	22228036	22231578	1	nan
H0277F_001.ver1.0.g245870	16	22259873	22261499	1	nan
H0277F_001.ver1.0.g245860	16	22268099	22268725	1	nan
H0277F_001.ver1.0.g245840	16	22286580	22291449	1	nan
P0448F.ver1.0.g610080	16	22332959	22334251	1	nan
P0448F.ver1.0.g610130	16	22406034	22432326	2	nan
P0130F.ver1.0.g521350	16	22538724	22542029	1	nan
P0130F.ver1.0.g521340	16	22544141	22545114	1	nan
P0130F.ver1.0.g521210	16	22642167	22655033	1	soft-linked
P0130F.ver1.0.g521160	16	22740303	22741154	1	soft-linked
P0130F.ver1.0.g521150	16	22744365	22758664	1	soft-linked
P0130F.ver1.0.g520080	16	23641450	23643188	1	soft
P0432F.ver1.0.g608560	17	2208289	2211672	1	nan
P0116F.ver1.0.g507430	17	4606928	4623269	1	nan
P0101F.ver1.0.g490300	17	5472609	5481782	1	nan
P0101F.ver1.0.g490310	17	5482480	5488739	1	nan
P0101F.ver1.0.g490320	17	5489723	5491256	1	nan
P0022F.ver1.0.g364840	17	7364129	7365709	1	nan
P0022F.ver1.0.g364830	17	7369823	7375215	1	nan
P0022F.ver1.0.g362580	17	9646356	9648662	1	soft
P0022F.ver1.0.g362360	17	9947485	9947868	1	nan
P0086F.ver1.0.g472640	17	12719468	12723625	1	nan
P0193F.ver1.0.g559320	17	13329612	13332142	2	soft-linked
P0193F.ver1.0.g559330	17	13332405	13349696	2	soft-linked
P0063F.ver1.0.g444430	17	16475378	16488669	1	nan
P0063F.ver1.0.g444440	17	16489863	16493321	1	nan
P0063F.ver1.0.g444550	17	16743540	16743725	1	nan
P0063F.ver1.0.g444560	17	16747141	16747530	1	nan
P0063F.ver1.0.g444840	17	17556861	17560060	2	nan
P0063F.ver1.0.g444850	17	17562234	17563109	2	nan
P0063F.ver1.0.g444930	17	17753659	17761615	1	soft
P0003F.ver1.0.g292990	18	3188770	3189105	1	nan
P0003F.ver1.0.g290990	18	5155185	5165448	1	soft
P0003F.ver1.0.g285330	18	8270876	8276590	1	soft
P0003F.ver1.0.g285320	18	8277658	8280138	1	soft
P0009F.ver1.0.g323020	18	8596823	8600094	1	nan
P0009F.ver1.0.g322670	18	8858760	8862914	1	soft-linked
P0009F.ver1.0.g322680	18	8863372	8868450	1	soft-linked
P0009F.ver1.0.g322690	18	8867283	8868421	1	soft-linked
P0009F.ver1.0.g320660	18	11030575	11042591	2	soft-linked
P0009F.ver1.0.g320650	18	11043894	11062722	2	nan
P0009F.ver1.0.g320120	18	11650908	11654427	1	soft-linked
P0009F.ver1.0.g319670	18	12220942	12264204	1	soft
P0009F.ver1.0.g319510	18	12617769	12621169	1	soft
P0181F.ver1.0.g553720	18	15674176	15676896	1	nan
P0181F.ver1.0.g553710	18	15677828	15678766	1	nan
P0181F.ver1.0.g553360	18	16443849	16458335	1	nan
P0181F.ver1.0.g553350	18	16458575	16460454	1	nan
H0418F_010.ver1.0.g250920	18	16694202	16696479	1	nan
H0418F_010.ver1.0.g250910	18	16696017	16696493	1	nan
H0418F_010.ver1.0.g250900	18	16697431	16698576	1	nan
H0418F_010.ver1.0.g250890	18	16751805	16779974	2	nan
P0549F.ver1.0.g616490	18	17302436	17312601	1	nan
P0192F.ver1.0.g558980	18	17840797	17844505	1	soft-linked
P0328F.ver1.0.g595970	18	19128027	19130770	1	soft
P0328F.ver1.0.g595980	18	19157708	19160234	1	soft
P0393F.ver1.0.g604520	18	19629173	19631113	1	nan
P0354F.ver1.0.g599970	18	19808531	19811540	1	nan
P0354F.ver1.0.g599990	18	19856938	19871397	1	nan
H0034F_028.ver1.0.g136440	18	20166746	20168874	1	soft-linked
H0034F_028.ver1.0.g136350	18	20375359	20375966	1	nan
H0034F_028.ver1.0.g136310	18	20428469	20429285	1	nan
P0034F.ver1.0.g398980	18	23149151	23169696	1	nan
P0034F.ver1.0.g398800	18	23579337	23583833	1	soft-linked
P0034F.ver1.0.g398790	18	23582311	23585567	1	soft-linked
P0034F.ver1.0.g398600	18	23902812	23910038	1	soft-linked
P0034F.ver1.0.g398570	18	23939510	23958304	1	soft-linked
P0034F.ver1.0.g398490	18	24175204	24175692	1	nan
P0034F.ver1.0.g398360	18	24329080	24344263	1	soft-linked
P0034F.ver1.0.g398340	18	24372479	24372724	1	nan
P0034F.ver1.0.g398320	18	24432064	24439503	1	soft-linked
P0034F.ver1.0.g398250	18	24602169	24611205	2	nan
P0034F.ver1.0.g398230	18	24637869	24641028	1	nan
P0225F.ver1.0.g573220	18	24911404	24921346	2	nan
P0225F.ver1.0.g573180	18	25031812	25032591	1	soft
P0225F.ver1.0.g573170	18	25035303	25035689	1	soft-linked
P0225F.ver1.0.g573160	18	25037582	25037878	1	soft-linked
P0225F.ver1.0.g573150	18	25054459	25056519	1	soft-linked
P0225F.ver1.0.g573120	18	25110200	25110688	1	nan
P0225F.ver1.0.g573110	18	25113125	25113462	1	nan
P0225F.ver1.0.g573070	18	25175222	25180263	1	nan
P0225F.ver1.0.g572950	18	25299226	25300329	1	nan
P0225F.ver1.0.g572940	18	25300411	25300596	1	nan
P0225F.ver1.0.g572920	18	25357109	25364973	1	soft-linked
P0225F.ver1.0.g572910	18	25378490	25384558	1	nan
P0225F.ver1.0.g572900	18	25422696	25425497	1	nan
P0225F.ver1.0.g572860	18	25477166	25488837	1	soft
P0481F.ver1.0.g613040	18	25681529	25703643	1	soft-linked
P0481F.ver1.0.g613050	18	25692250	25693302	1	nan
P0481F.ver1.0.g613060	18	25703656	25711302	1	soft-linked
P0481F.ver1.0.g613080	18	25714011	25733622	1	hard
P0481F.ver1.0.g613090	18	25739977	25751856	1	nan
P0248F.ver1.0.g578660	18	25830475	25832453	1	soft-linked
P0248F.ver1.0.g578620	18	25972369	25972991	1	nan
P0248F.ver1.0.g578550	18	26072823	26076970	1	nan
P0248F.ver1.0.g578520	18	26173226	26175815	1	nan
P0248F.ver1.0.g578500	18	26224255	26238362	1	nan
P0248F.ver1.0.g578420	18	26440245	26443006	1	soft-linked
H0175F_004.ver1.0.g237810	18	26540443	26545806	1	nan
H0175F_004.ver1.0.g237860	18	26615482	26616350	1	soft-linked
H0175F_004.ver1.0.g237870	18	26638335	26645656	1	soft-linked
H0175F_004.ver1.0.g237880	18	26651950	26666915	1	soft
H0175F_004.ver1.0.g237890	18	26678094	26679890	1	nan
P0175F.ver1.0.g551160	18	26937490	26954422	1	soft
P0175F.ver1.0.g551170	18	26975918	26978665	1	soft-linked
P0175F.ver1.0.g551450	18	27491973	27492439	1	nan
P0073F.ver1.0.g455620	18	27799367	27799690	1	nan
P0073F.ver1.0.g455540	18	27999417	28004341	1	soft-linked
P0073F.ver1.0.g455530	18	28040591	28041640	1	soft-linked
P0073F.ver1.0.g455520	18	28043652	28044667	1	soft-linked
P0073F.ver1.0.g455510	18	28057408	28058728	1	soft-linked
P0073F.ver1.0.g455490	18	28133209	28134396	1	nan
P0073F.ver1.0.g455440	18	28247559	28250220	1	nan
P0073F.ver1.0.g455410	18	28302245	28305841	1	soft-linked
P0073F.ver1.0.g455400	18	28326998	28332624	1	soft
P0073F.ver1.0.g455360	18	28353068	28353345	2	soft-linked
P0073F.ver1.0.g455340	18	28370987	28372381	1	soft-linked
P0073F.ver1.0.g455320	18	28377376	28387778	1	nan
P0073F.ver1.0.g455330	18	28377905	28378108	1	nan
P0073F.ver1.0.g455310	18	28388753	28389097	1	nan
P0073F.ver1.0.g455280	18	28435375	28435791	1	nan
P0073F.ver1.0.g455270	18	28435635	28435973	1	nan
P0073F.ver1.0.g455260	18	28437065	28438085	1	nan
P0073F.ver1.0.g455250	18	28441433	28441636	1	nan
P0073F.ver1.0.g455240	18	28441720	28442037	1	nan
P0073F.ver1.0.g455230	18	28443758	28448224	1	nan
P0073F.ver1.0.g455220	18	28449677	28450099	1	nan
P0073F.ver1.0.g455170	18	28559646	28565613	1	soft-linked
P0073F.ver1.0.g455040	18	28760459	28765743	1	nan
H0073F_006.ver1.0.g181430	18	28920460	28935270	1	nan
H0073F_006.ver1.0.g181420	18	28935365	28942684	1	nan
H0073F_006.ver1.0.g181380	18	29002129	29004596	1	nan
H0073F_006.ver1.0.g181370	18	29005789	29010787	1	nan
H0073F_006.ver1.0.g181330	18	29110216	29120072	1	nan
H0073F_006.ver1.0.g181290	18	29249185	29253171	1	nan
H0073F_006.ver1.0.g181120	18	29477157	29505477	1	nan
H0073F_011.ver1.0.g181650	18	29785035	29804237	1	nan
H0073F_011.ver1.0.g181590	18	29899337	29900854	1	nan
H0073F_011.ver1.0.g181580	18	29904685	29909347	1	nan
P0204F.ver1.0.g565290	18	30304473	30311017	1	soft-linked
P0204F.ver1.0.g565260	18	30353815	30354583	1	soft
P0204F.ver1.0.g565250	18	30356920	30365762	1	soft
P0279F.ver1.0.g586030	18	31062238	31063317	2	soft
P0279F.ver1.0.g586220	18	31401204	31401468	1	soft
P0279F.ver1.0.g586230	18	31405748	31406584	1	soft
P0595F.ver1.0.g618470	18	31595636	31598138	1	nan
P0071F.ver1.0.g451890	18	31883171	31893390	1	nan
P0071F.ver1.0.g451910	18	31914893	31918468	1	soft
P0071F.ver1.0.g451920	18	31921113	31932281	1	soft
P0071F.ver1.0.g451930	18	31935967	31938642	1	soft-linked
P0071F.ver1.0.g451940	18	31939475	31941214	1	soft-linked
P0071F.ver1.0.g451970	18	31960216	31991149	1	soft-linked
P0071F.ver1.0.g451990	18	32002652	32053522	1	soft
P0071F.ver1.0.g452010	18	32105887	32117092	1	nan
P0071F.ver1.0.g452020	18	32139950	32146437	1	nan
P0071F.ver1.0.g452030	18	32203831	32209766	1	nan
P0071F.ver1.0.g452060	18	32234681	32242830	1	nan
P0071F.ver1.0.g452070	18	32244821	32256441	1	nan
P0071F.ver1.0.g452080	18	32284780	32291279	1	nan
P0071F.ver1.0.g452090	18	32294261	32304047	1	soft-linked
P0071F.ver1.0.g452100	18	32319158	32320535	1	soft-linked
P0173F.ver1.0.g550040	18	32520031	32520261	1	nan
P0173F.ver1.0.g550050	18	32521044	32525213	1	nan
P0173F.ver1.0.g550060	18	32526630	32533384	1	nan
P0173F.ver1.0.g550560	18	33328420	33335610	1	nan
H0071F_008.ver1.0.g179930	18	33482631	33491021	1	soft
P0253F.ver1.0.g580670	18	34542214	34545224	1	nan
H0049F_003.ver1.0.g158080	18	34700510	34705302	1	nan
H0049F_003.ver1.0.g158090	18	34707148	34713967	1	nan
H0049F_003.ver1.0.g158130	18	34765847	34795659	1	nan
H0049F_003.ver1.0.g158220	18	34893555	34894091	1	nan
H0049F_003.ver1.0.g158230	18	34906980	34908440	1	nan
P0024F.ver1.0.g369030	19	3260055	3267098	1	nan
P0024F.ver1.0.g367980	19	4503797	4540255	1	soft
P0024F.ver1.0.g367970	19	4540268	4543725	1	soft
P0024F.ver1.0.g367960	19	4546279	4547110	1	soft
P0024F.ver1.0.g367950	19	4547169	4563021	1	soft
H0047F_007.ver1.0.g155100	19	4817949	4834038	1	nan
H0047F_007.ver1.0.g155080	19	4839735	4888245	1	hard
P0304F.ver1.0.g591490	19	6499753	6502330	1	nan
P0304F.ver1.0.g591480	19	6505760	6508622	1	nan
H0023F_025.ver1.0.g113510	19	7505001	7511143	1	nan
H0023F_025.ver1.0.g113860	19	8134696	8147426	1	soft
H0023F_025.ver1.0.g113870	19	8148574	8148864	1	nan
P0353F.ver1.0.g599890	19	8352254	8352806	1	nan
P0353F.ver1.0.g599820	19	8491018	8491362	1	nan
P0353F.ver1.0.g599810	19	8492460	8493041	1	nan
P0353F.ver1.0.g599800	19	8493847	8494104	1	nan
P0353F.ver1.0.g599790	19	8518978	8519477	1	nan
P0414F.ver1.0.g606790	19	8998974	9000309	1	nan
P0414F.ver1.0.g606800	19	8999879	9004790	1	nan
P0414F.ver1.0.g606810	19	9008754	9014042	1	nan
P0841F.ver1.0.g621720	19	9858803	9861840	1	nan
P0315F.ver1.0.g593340	19	11104665	11104943	1	nan
P0315F.ver1.0.g593350	19	11106722	11107218	1	nan
P0631F.ver1.0.g619640	19	11704539	11705789	1	nan
P0343F.ver1.0.g598420	19	13071002	13073077	1	nan
P0343F.ver1.0.g598410	19	13073547	13075347	1	nan
P0272F.ver1.0.g584750	19	13675971	13676252	1	nan
P0272F.ver1.0.g584790	19	13882142	13883804	1	soft
H0305F_002.ver1.0.g247280	19	14145174	14146414	1	nan
H0305F_002.ver1.0.g247300	19	14160372	14171218	1	nan
P0429F.ver1.0.g608160	19	14537124	14538756	1	nan
H0149F_012.ver1.0.g231040	19	17618940	17626652	1	nan
H0149F_012.ver1.0.g231100	19	17694206	17695028	1	nan
H0149F_012.ver1.0.g231110	19	17694259	17694892	1	nan
P0427F.ver1.0.g608130	19	17960624	17961051	1	nan
P0247F.ver1.0.g578220	19	20083876	20085046	1	nan
P0016F.ver1.0.g344290	19	20721390	20735422	1	soft-linked
P0016F.ver1.0.g344340	19	21000986	21006615	1	nan
P0182F.ver1.0.g554040	19	22340765	22341061	1	soft
P0182F.ver1.0.g554150	19	22701308	22702134	1	nan
P0016F.ver1.0.g345660	19	24228752	24243354	2	soft
